# Supplementary material for: Call a spade a spade: taxonomy and distribution of Pelobates, with description of a new Balkan endemic
Source: Zookeys. 2019 Jul 2;859:131–58. doi: 10.3897/zookeys.859.33634 (PMC6616056; doi:10.3897/zookeys.859.33634)
Supplement: XML Treatment for Pelobates cultripes [file zookeys.859.33634-treatment1.xml]

<!DOCTYPE tp:taxon-treatment
  PUBLIC "-//TaxonX//DTD Taxonomic Treatment Publishing DTD v0 20100105//EN" "tax-treatment-NSO.dtd">
<tp:taxon-treatment xmlns:tp="http://www.plazi.org/taxpub"><tp:treatment-meta><kwd-group><label>Taxon classification</label><kwd><named-content xmlns:xlink="http://www.w3.org/1999/xlink" content-type="kingdom">Animalia</named-content></kwd><kwd><named-content xmlns:xlink="http://www.w3.org/1999/xlink" content-type="order">Anura</named-content></kwd><kwd><named-content xmlns:xlink="http://www.w3.org/1999/xlink" content-type="family">Pelobatidae</named-content></kwd></kwd-group><mixed-citation publication-type="journal"><person-group><name><surname>Dufresnes</surname><given-names>Christophe</given-names></name><name><surname>Strachinis</surname><given-names>Ilias</given-names></name><name><surname>Tzoras</surname><given-names>Elias</given-names></name><name><surname>Litvinchuk</surname><given-names>Spartak N.</given-names></name><name><surname>Denoël</surname><given-names>Mathieu</given-names></name></person-group><article-title>Call a spade a spade: taxonomy and distribution of <italic><tp:taxon-name><tp:taxon-name-part taxon-name-part-type="genus" reg="Pelobates">Pelobates</tp:taxon-name-part></tp:taxon-name></italic>, with description of a new Balkan endemic</article-title><source>Zookeys</source><day>02</day><month>7</month><year>2019</year><volume>859</volume><fpage>131</fpage><lpage>158</lpage><pub-id pub-id-type="doi">10.3897/zookeys.859.33634</pub-id></mixed-citation></tp:treatment-meta><tp:nomenclature><tp:taxon-name>
            <tp:taxon-name-part taxon-name-part-type="genus" reg="Pelobates">Pelobates</tp:taxon-name-part>
            <tp:taxon-name-part taxon-name-part-type="species" reg="cultripes">cultripes</tp:taxon-name-part>
          </tp:taxon-name><tp:taxon-authority>(Cuvier, 1829)</tp:taxon-authority></tp:nomenclature><tp:treatment-sec sec-type="diagnosis" id="SECID0EPRAE"><title>Diagnosis.</title><p>The largest <italic><tp:taxon-name><tp:taxon-name-part taxon-name-part-type="genus" reg="Pelobates">Pelobates</tp:taxon-name-part></tp:taxon-name></italic> species, <italic><tp:taxon-name><tp:taxon-name-part taxon-name-part-type="genus" reg="Pelobates">P.</tp:taxon-name-part><tp:taxon-name-part taxon-name-part-type="species" reg="cultripes">cultripes</tp:taxon-name-part></tp:taxon-name></italic> differs from the other Eurasian spadefoots by metatarsal spades being entirely black and a flat skull. Sizes largely overlap between sexes although males are generally smaller than females (Fig. <xref ref-type="fig" rid="F2">2</xref>). The background coloration can be yellow, gray, or brown, reticulated by dark patches; it typically lacks orange spots (Fig. <xref ref-type="fig" rid="F3">3</xref>). Average SVL = 74 mm (range: 32–105 mm) for females (<italic>n</italic> = 16 populations) and 71 mm (34–93 mm) for males (<italic>n</italic> = 17 populations) (Suppl. material <xref ref-type="supplementary-material" rid="S1">1</xref>, Table S1; Fig. <xref ref-type="fig" rid="F2">2</xref>). The karyotype consists of six large and seven small (i.e. &lt; 6% of total length) pairs of two-armed chromosomes (<xref ref-type="bibr" rid="B66">Morescalchi 1967</xref>, <xref ref-type="bibr" rid="B67">1971</xref>; <xref ref-type="bibr" rid="B68">Morescalchi et al. 1977</xref>; <xref ref-type="bibr" rid="B85">Schmid et al. 1987</xref>; <xref ref-type="bibr" rid="B42">Herrero and Talavera 1988</xref>). Large centromeric C-bands appears in pairs 1, 2, 4, 9, and 12; pericentric bands in the short arm of pair 1 and the long arm of pair 8; telomeric bands in the long arms of pairs 1, 2, and 11; the short arm of pair 7 is almost heterochromatic (<xref ref-type="bibr" rid="B42">Herrero and Talavera 1988</xref>). Nucleolus organizers (NORs) are in the short arm of pair 7 (<xref ref-type="bibr" rid="B85">Schmid et al. 1987</xref>). The nuclear DNA content averages 7.4 pg (<xref ref-type="bibr" rid="B52">Litvinchuk et al. 2013</xref>).</p></tp:treatment-sec><tp:treatment-sec sec-type="Taxonomy" id="SECID0E2TAE"><title>Taxonomy.</title><p>First named <bold><italic><tp:taxon-name><tp:taxon-name-part taxon-name-part-type="genus" reg="Rana">Rana</tp:taxon-name-part><tp:taxon-name-part taxon-name-part-type="species" reg="cultripes">cultripes</tp:taxon-name-part></tp:taxon-name></italic> Cuvier, 1829</bold>; holotype: MNHNP 0.4554; type locality: “notre midi”, corresponds to southern France, as noted by <xref ref-type="bibr" rid="B60">Mertens and Müller (1928)</xref>. Two junior synonyms. <bold><italic><tp:taxon-name><tp:taxon-name-part taxon-name-part-type="genus" reg="Rana">Rana</tp:taxon-name-part><tp:taxon-name-part taxon-name-part-type="species" reg="calcarata">calcarata</tp:taxon-name-part></tp:taxon-name></italic> Michahelles, 1830</bold>; type locality: “prope Malagam” (near Malagam), probably Malaga, Spain; type(s): not mentioned. <bold><italic><tp:taxon-name><tp:taxon-name-part taxon-name-part-type="genus" reg="Cultripes">Cultripes</tp:taxon-name-part><tp:taxon-name-part taxon-name-part-type="species" reg="provincialis">provincialis</tp:taxon-name-part></tp:taxon-name></italic> Müller, 1832</bold>; type locality: “Provence” (meridional France), France; type(s): not designated, but the author refers to <italic><tp:taxon-name><tp:taxon-name-part taxon-name-part-type="genus" reg="Rana">Rana</tp:taxon-name-part><tp:taxon-name-part taxon-name-part-type="species" reg="cultripes">cultripes</tp:taxon-name-part></tp:taxon-name></italic> from Paris (MNHN). First mentioned as <italic><tp:taxon-name><tp:taxon-name-part taxon-name-part-type="genus" reg="Pelobates">Pelobates</tp:taxon-name-part><tp:taxon-name-part taxon-name-part-type="species" reg="cultripes">cultripes</tp:taxon-name-part></tp:taxon-name></italic> by <xref ref-type="bibr" rid="B101">Tschudi (1838)</xref>.</p></tp:treatment-sec><tp:treatment-sec sec-type="distribution" id="SECID0EGWAE"><title>Distribution.</title><p>The species inhabits south-western Europe (0–1770 m elevation a.s.l.) (<xref ref-type="bibr" rid="B88">Sillero et al. 2014</xref>; <xref ref-type="bibr" rid="B6">Beja et al. 2009</xref>) (Fig. <xref ref-type="fig" rid="F1">1</xref>). Its main distribution spans across the Iberian Peninsula, where it occurs roughly everywhere in suitable habitats south of the Cantabrian Mountains and Pyrenees (<xref ref-type="bibr" rid="B53">Lizana 1997</xref>; <xref ref-type="bibr" rid="B54">Malkmus 2004</xref>). It is yet absent from the south-eastern tip of Spain (<xref ref-type="bibr" rid="B53">Lizana 1997</xref>). In France, it is present only along the Atlantic coast, from the Landes region to the Loire River, and along the Mediterranean Sea, from the Spanish border to the Var Department, reaching the area of Valence in the Rhone Valley. Some isolates exist also in south-western France (<xref ref-type="bibr" rid="B100">Thirion and Cheylan 2012</xref>). IUCN status: Near Threatened (<xref ref-type="bibr" rid="B6">Beja et al. 2009</xref>).</p></tp:treatment-sec><tp:treatment-sec sec-type="Diversity" id="SECID0EMXAE"><title>Diversity.</title><p>Combining mtDNA and microsatellite data, <xref ref-type="bibr" rid="B40">Gutiérrez-Rodriguez et al. (2017)</xref> identified three closely-related mtDNA haplogroups (see also <xref ref-type="bibr" rid="B22">Crottini et al. 2010</xref>) in the southern, western / northwestern, and northeastern parts of the range, which are mirrored by equivalent nuclear clusters that widely admix. Most of the genetic diversity of this species is found in southern ranges, where climate conditions remained stable through the last ice ages (<xref ref-type="bibr" rid="B40">Gutiérrez-Rodriguez et al. 2017</xref>).</p></tp:treatment-sec><tp:treatment-sec><!--Section generated to contain objects referenced in tp:taxon-treatment.--><fig id="F2" position="float" orientation="portrait"><label>Figure 2.</label><caption><p>Between-population variation of average size (snout–vent length – SVL) for each <italic><tp:taxon-name><tp:taxon-name-part taxon-name-part-type="genus" reg="Pelobates">Pelobates</tp:taxon-name-part></tp:taxon-name></italic> species, measured separately for females (pink) and males (blue). This compiles average size-data from 82 populations, representing at least 6,004 individuals (Suppl. material <xref ref-type="supplementary-material" rid="S1">1</xref>, Table S1). For <italic><tp:taxon-name><tp:taxon-name-part taxon-name-part-type="genus" reg="Pelobates">P.</tp:taxon-name-part><tp:taxon-name-part taxon-name-part-type="species" reg="balcanicus">balcanicus</tp:taxon-name-part></tp:taxon-name></italic>, it only includes populations from the nominal <italic><tp:taxon-name><tp:taxon-name-part taxon-name-part-type="genus" reg="Pelobates">P.</tp:taxon-name-part><tp:taxon-name-part taxon-name-part-type="species" reg="balcanicus">b.</tp:taxon-name-part><tp:taxon-name-part taxon-name-part-type="subspecies" reg="balcanicus">balcanicus</tp:taxon-name-part></tp:taxon-name></italic>. For <italic><tp:taxon-name><tp:taxon-name-part taxon-name-part-type="genus" reg="Pelobates">P.</tp:taxon-name-part><tp:taxon-name-part taxon-name-part-type="species" reg="syriacus">syriacus</tp:taxon-name-part></tp:taxon-name></italic>, it only includes populations from <italic><tp:taxon-name><tp:taxon-name-part taxon-name-part-type="genus" reg="Pelobates">P.</tp:taxon-name-part><tp:taxon-name-part taxon-name-part-type="species" reg="syriacus">s.</tp:taxon-name-part><tp:taxon-name-part taxon-name-part-type="subspecies" reg="boettgeri">boettgeri</tp:taxon-name-part></tp:taxon-name></italic>.</p></caption><graphic xmlns:xlink="http://www.w3.org/1999/xlink" xlink:href="zookeys-859-131-g002.jpg" position="float" orientation="portrait" xlink:type="simple" id="oo_314402.jpg"/></fig><supplementary-material xmlns:xlink="http://www.w3.org/1999/xlink" id="S1" position="float" orientation="portrait" xlink:type="simple"><label>Supplementary material 1</label><p>Average snout-vent length in <italic><tp:taxon-name><tp:taxon-name-part taxon-name-part-type="genus" reg="Pelobates">Pelobates</tp:taxon-name-part></tp:taxon-name></italic> populations</p><p>Data type: measurement</p><media xlink:href="zookeys-859-131-s001.pdf" mimetype="application" mime-subtype="pdf" position="float" orientation="portrait" xlink:type="simple" id="oo_314406.pdf"/><permissions><license xlink:type="simple"><license-p>This dataset is made available under the Open Database License (http://opendatacommons.org/licenses/odbl/1.0/). The Open Database License (ODbL) is a license agreement intended to allow users to freely share, modify, and use this Dataset while maintaining this same freedom for others, provided that the original source and author(s) are credited.</license-p></license></permissions><attrib specific-use="authors">Christophe Dufresnes, Ilias Strachinis, Elias Tzoras, Spartak N. Litvinchuk, Mathieu Denoël</attrib></supplementary-material><fig id="F3" position="float" orientation="portrait"><label>Figure 3.</label><caption><p>Color variation in <italic><tp:taxon-name><tp:taxon-name-part taxon-name-part-type="genus" reg="Pelobates">Pelobates</tp:taxon-name-part><tp:taxon-name-part taxon-name-part-type="species" reg="cultripes">cultripes</tp:taxon-name-part></tp:taxon-name></italic>, <italic><tp:taxon-name><tp:taxon-name-part taxon-name-part-type="genus" reg="Pelobates">P.</tp:taxon-name-part><tp:taxon-name-part taxon-name-part-type="species" reg="varaldii">varaldii</tp:taxon-name-part></tp:taxon-name></italic>, <italic><tp:taxon-name><tp:taxon-name-part taxon-name-part-type="genus" reg="Pelobates">P.</tp:taxon-name-part><tp:taxon-name-part taxon-name-part-type="species" reg="fuscus">fuscus</tp:taxon-name-part></tp:taxon-name></italic> and <italic><tp:taxon-name><tp:taxon-name-part taxon-name-part-type="genus" reg="Pelobates">P.</tp:taxon-name-part><tp:taxon-name-part taxon-name-part-type="species" reg="vespertinus">vespertinus</tp:taxon-name-part></tp:taxon-name></italic>. Photo credits and origins as follows <bold>a</bold> CD (Hérault, France) <bold>b, c</bold> CD (Algarve, Portugal) <bold>d</bold> A Sanchez Vialas (Spain) <bold>e</bold> G Martinez (Kenitra, Morocco) <bold>f–h</bold> A Sanchez Vialas (Tanger, Morocco) <bold>i, j</bold> N Suriadna (Ukraine) <bold>k</bold> CD (Wojewodztwo podkarpackie, Poland) <bold>l</bold> A Nöllert (Burgenland, Austria) <bold>m–p</bold> N Suriadna (Ukraine).</p></caption><graphic xmlns:xlink="http://www.w3.org/1999/xlink" xlink:href="zookeys-859-131-g003.jpg" position="float" orientation="portrait" xlink:type="simple" id="oo_314403.jpg"/></fig><fig id="F1" position="float" orientation="portrait"><label>Figure 1.</label><caption><p>Phylogeny and distribution of <italic><tp:taxon-name><tp:taxon-name-part taxon-name-part-type="genus" reg="Pelobates">Pelobates</tp:taxon-name-part></tp:taxon-name></italic> taxa. The tree is adapted from the phylogenomic analysis of <xref ref-type="bibr" rid="B31">Dufresnes et al. (2019b)</xref>, and the map was built from known records updated with genetic data (see accounts). Note that the distribution of <italic><tp:taxon-name><tp:taxon-name-part taxon-name-part-type="genus" reg="Pelobates">P.</tp:taxon-name-part><tp:taxon-name-part taxon-name-part-type="species" reg="vespertinus">vespertinus</tp:taxon-name-part></tp:taxon-name></italic> extends further east to Kazakhstan and Siberia. Photo credits: CD (<italic><tp:taxon-name><tp:taxon-name-part taxon-name-part-type="genus" reg="Pelobates">P.</tp:taxon-name-part><tp:taxon-name-part taxon-name-part-type="species" reg="cultripes">cultripes</tp:taxon-name-part></tp:taxon-name></italic>, <italic><tp:taxon-name><tp:taxon-name-part taxon-name-part-type="genus" reg="Pelobates">P.</tp:taxon-name-part><tp:taxon-name-part taxon-name-part-type="species" reg="balcanicus">b.</tp:taxon-name-part><tp:taxon-name-part taxon-name-part-type="subspecies" reg="chloeae">chloeae</tp:taxon-name-part></tp:taxon-name></italic>), SNL (<italic><tp:taxon-name><tp:taxon-name-part taxon-name-part-type="genus" reg="Pelobates">P.</tp:taxon-name-part><tp:taxon-name-part taxon-name-part-type="species" reg="syriacus">s.</tp:taxon-name-part><tp:taxon-name-part taxon-name-part-type="subspecies" reg="boettgeri">boettgeri</tp:taxon-name-part></tp:taxon-name></italic>), IS (<italic><tp:taxon-name><tp:taxon-name-part taxon-name-part-type="genus" reg="Pelobates">P.</tp:taxon-name-part><tp:taxon-name-part taxon-name-part-type="species" reg="balcanicus">b.</tp:taxon-name-part><tp:taxon-name-part taxon-name-part-type="subspecies" reg="balcanicus">balcanicus</tp:taxon-name-part></tp:taxon-name></italic>), A Sanchez Vialas (<italic><tp:taxon-name><tp:taxon-name-part taxon-name-part-type="genus" reg="Pelobates">P.</tp:taxon-name-part><tp:taxon-name-part taxon-name-part-type="species" reg="varaldii">varaldii</tp:taxon-name-part></tp:taxon-name></italic>), A Nöllert (<italic><tp:taxon-name><tp:taxon-name-part taxon-name-part-type="genus" reg="Pelobates">P.</tp:taxon-name-part><tp:taxon-name-part taxon-name-part-type="species" reg="fuscus">fuscus</tp:taxon-name-part></tp:taxon-name></italic>), N Suriadna (<italic><tp:taxon-name><tp:taxon-name-part taxon-name-part-type="genus" reg="Pelobates">P.</tp:taxon-name-part><tp:taxon-name-part taxon-name-part-type="species" reg="vespertinus">vespertinus</tp:taxon-name-part></tp:taxon-name></italic>).</p></caption><graphic xmlns:xlink="http://www.w3.org/1999/xlink" xlink:href="zookeys-859-131-g001.jpg" position="float" orientation="portrait" xlink:type="simple" id="oo_314401.jpg"/></fig></tp:treatment-sec><ref-list><ref id="B66"><mixed-citation xmlns:xlink="http://www.w3.org/1999/xlink" xlink:type="simple"><person-group><name name-style="western"><surname>Morescalchi</surname><given-names>A</given-names></name></person-group> (<year>1967</year>) <article-title>The close karyological affinities between a <italic><tp:taxon-name><tp:taxon-name-part taxon-name-part-type="genus">Ceratophrys</tp:taxon-name-part></tp:taxon-name></italic> and <italic><tp:taxon-name><tp:taxon-name-part taxon-name-part-type="genus">Pelobates</tp:taxon-name-part></tp:taxon-name></italic> (<tp:taxon-name><tp:taxon-name-part taxon-name-part-type="class">Amphibia</tp:taxon-name-part></tp:taxon-name>, <tp:taxon-name><tp:taxon-name-part taxon-name-part-type="superorder">Salientia</tp:taxon-name-part></tp:taxon-name>).</article-title><source>Experientia</source><volume>23</volume>: <fpage>1071</fpage>–<lpage>1072</lpage>. <ext-link xlink:type="simple" ext-link-type="doi" xlink:href="10.1007/BF02136458">https://doi.org/10.1007/BF02136458</ext-link></mixed-citation></ref><ref id="B67"><mixed-citation xmlns:xlink="http://www.w3.org/1999/xlink" xlink:type="simple"><person-group><name name-style="western"><surname>Morescalchi</surname><given-names>A</given-names></name></person-group> (<year>1971</year>) <article-title>Comparative karyology of the <tp:taxon-name><tp:taxon-name-part taxon-name-part-type="class">Amphibia</tp:taxon-name-part></tp:taxon-name>.</article-title><source>Bolletino di Zoologia</source><volume>38</volume>: <fpage>317</fpage>–<lpage>320</lpage>. <ext-link xlink:type="simple" ext-link-type="doi" xlink:href="10.1080/11250007109429162">https://doi.org/10.1080/11250007109429162</ext-link></mixed-citation></ref><ref id="B68"><mixed-citation xmlns:xlink="http://www.w3.org/1999/xlink" xlink:type="simple"><person-group><name name-style="western"><surname>Morescalchi</surname><given-names>A</given-names></name><name name-style="western"><surname>Olmo</surname><given-names>E</given-names></name><name name-style="western"><surname>Stingo</surname><given-names>V</given-names></name></person-group> (<year>1977</year>) <article-title>Trends of karyological evolution in pelobatoid frogs.</article-title><source>Experientia</source><volume>33</volume>: <fpage>1577</fpage>–<lpage>1578</lpage>. <ext-link xlink:type="simple" ext-link-type="doi" xlink:href="10.1007/BF01934007">https://doi.org/10.1007/BF01934007</ext-link></mixed-citation></ref><ref id="B85"><mixed-citation xmlns:xlink="http://www.w3.org/1999/xlink" xlink:type="simple"><person-group><name name-style="western"><surname>Schmid</surname><given-names>M</given-names></name><name name-style="western"><surname>Vitelli</surname><given-names>I</given-names></name><name name-style="western"><surname>Batistoni</surname><given-names>R</given-names></name></person-group> (<year>1987</year>) <article-title>Chromosome banding in <tp:taxon-name><tp:taxon-name-part taxon-name-part-type="class">Amphibia</tp:taxon-name-part></tp:taxon-name>. XI. Constitutive heterochromatin, nucleolus organizers, 18S + 28S and 5S ribosomal RNA genes in <tp:taxon-name><tp:taxon-name-part taxon-name-part-type="family">Ascaphidae</tp:taxon-name-part></tp:taxon-name>, <tp:taxon-name><tp:taxon-name-part taxon-name-part-type="family">Pipidae</tp:taxon-name-part></tp:taxon-name>, <tp:taxon-name><tp:taxon-name-part taxon-name-part-type="family">Discoglossidae</tp:taxon-name-part></tp:taxon-name> and <tp:taxon-name><tp:taxon-name-part taxon-name-part-type="family">Pelobatidae</tp:taxon-name-part></tp:taxon-name>.</article-title><source>Chromosoma</source><volume>95</volume>: <fpage>271</fpage>–<lpage>284</lpage>. <ext-link xlink:type="simple" ext-link-type="doi" xlink:href="10.1007/BF00294784">https://doi.org/10.1007/BF00294784</ext-link></mixed-citation></ref><ref id="B42"><mixed-citation xmlns:xlink="http://www.w3.org/1999/xlink" xlink:type="simple"><person-group><name name-style="western"><surname>Herrero</surname><given-names>P</given-names></name><name name-style="western"><surname>Talavera</surname><given-names>RR</given-names></name></person-group> (<year>1988</year>) <article-title>Cytotaxonomic studies on Iberian and Moroccan <italic><tp:taxon-name><tp:taxon-name-part taxon-name-part-type="genus">Pelobates</tp:taxon-name-part></tp:taxon-name></italic> (<tp:taxon-name><tp:taxon-name-part taxon-name-part-type="order">Anura</tp:taxon-name-part></tp:taxon-name>: <tp:taxon-name><tp:taxon-name-part taxon-name-part-type="family">Pelobatidae</tp:taxon-name-part></tp:taxon-name>).</article-title><source>Acta Zoologica Cracoviensia</source><volume>31</volume>: <fpage>505</fpage>–<lpage>508</lpage>.</mixed-citation></ref><ref id="B52"><mixed-citation xmlns:xlink="http://www.w3.org/1999/xlink" xlink:type="simple"><person-group><name name-style="western"><surname>Litvinchuk</surname><given-names>SN</given-names></name><name name-style="western"><surname>Crottini</surname><given-names>A</given-names></name><name name-style="western"><surname>Federici</surname><given-names>S</given-names></name><name name-style="western"><surname>De Pous</surname><given-names>P</given-names></name><name name-style="western"><surname>Donaire</surname><given-names>D</given-names></name><name name-style="western"><surname>Andreone</surname><given-names>F</given-names></name><name name-style="western"><surname>Kalezić</surname><given-names>ML</given-names></name><name name-style="western"><surname>Džukić</surname><given-names>G</given-names></name><name name-style="western"><surname>Lada</surname><given-names>GA</given-names></name><name name-style="western"><surname>Borkin</surname><given-names>LJ</given-names></name><name name-style="western"><surname>Rosanov</surname><given-names>JM</given-names></name></person-group> (<year>2013</year>) <article-title>Phylogeographic patterns of genetic diversity in the common spadefoot toad, <italic><tp:taxon-name><tp:taxon-name-part taxon-name-part-type="genus">Pelobates</tp:taxon-name-part><tp:taxon-name-part taxon-name-part-type="species">fuscus</tp:taxon-name-part></tp:taxon-name></italic> (<tp:taxon-name><tp:taxon-name-part taxon-name-part-type="order">Anura</tp:taxon-name-part></tp:taxon-name>: <tp:taxon-name><tp:taxon-name-part taxon-name-part-type="family">Pelobatidae</tp:taxon-name-part></tp:taxon-name>), reveals evolutionary history, postglacial range expansion and secondary contact.</article-title><source>Organisms Diversity and Evolution,</source><volume>13</volume>: <fpage>433</fpage>–<lpage>451</lpage>. <ext-link xlink:type="simple" ext-link-type="doi" xlink:href="10.1007/s13127-013-0127-5">https://doi.org/10.1007/s13127-013-0127-5</ext-link></mixed-citation></ref><ref id="B60"><mixed-citation xmlns:xlink="http://www.w3.org/1999/xlink" xlink:type="simple"><person-group><name name-style="western"><surname>Mertens</surname><given-names>R</given-names></name><name name-style="western"><surname>Müller</surname><given-names>L</given-names></name></person-group> (<year>1928</year>) <article-title>Liste der Amphibien und Reptilien Europas.</article-title><source>Abhandlungen der Senckenbergischen Naturforschenden Gesellschaft</source><volume>41</volume>: <fpage>1</fpage>–<lpage>62</lpage>.</mixed-citation></ref><ref id="B101"><mixed-citation xmlns:xlink="http://www.w3.org/1999/xlink" xlink:type="simple"><person-group><name name-style="western"><surname>Tschudi</surname><given-names>JJ</given-names></name></person-group> (<year>1838</year>) Classification der Batrachier mit Berücksichtigung der fossilen Thiere dieser Abtheilung der Reptilien. Neuchâtel: Petitpierre, 99 pp. <ext-link xlink:type="simple" ext-link-type="doi" xlink:href="10.5962/bhl.title.4883">https://doi.org/10.5962/bhl.title.4883</ext-link></mixed-citation></ref><ref id="B88"><mixed-citation xmlns:xlink="http://www.w3.org/1999/xlink" xlink:type="simple"><person-group><name name-style="western"><surname>Sillero</surname><given-names>N</given-names></name><name name-style="western"><surname>Campos</surname><given-names>J</given-names></name><name name-style="western"><surname>Bonardi</surname><given-names>A</given-names></name><name name-style="western"><surname>Corti</surname><given-names>C</given-names></name><name name-style="western"><surname>Creemers</surname><given-names>R</given-names></name><name name-style="western"><surname>Crochet</surname><given-names>P-A</given-names></name><name name-style="western"><surname>Crnobrnja Isailović</surname><given-names>J</given-names></name><name name-style="western"><surname>Denoël</surname><given-names>M</given-names></name><name name-style="western"><surname>Ficetola</surname><given-names>GF</given-names></name><name name-style="western"><surname>Gonçalves</surname><given-names>J</given-names></name><name name-style="western"><surname>Kuzmin</surname><given-names>S</given-names></name><name name-style="western"><surname>Lymberakis</surname><given-names>P</given-names></name><name name-style="western"><surname>de Pous</surname><given-names>P</given-names></name><name name-style="western"><surname>Rodríguez</surname><given-names>A</given-names></name><name name-style="western"><surname>Sindaco</surname><given-names>R</given-names></name><name name-style="western"><surname>Speybroeck</surname><given-names>J</given-names></name><name name-style="western"><surname>Toxopeus</surname><given-names>B</given-names></name><name name-style="western"><surname>Vieites</surname><given-names>DR</given-names></name><name name-style="western"><surname>Vences</surname><given-names>M</given-names></name></person-group> (<year>2014</year>) <article-title>Updated distribution and biogeography of amphibians and reptiles of Europe.</article-title><source><tp:taxon-name><tp:taxon-name-part taxon-name-part-type="class">Amphibia</tp:taxon-name-part></tp:taxon-name>-<tp:taxon-name><tp:taxon-name-part taxon-name-part-type="class">Reptilia</tp:taxon-name-part></tp:taxon-name></source><volume>35</volume>: <fpage>1</fpage>–<lpage>31</lpage>. <ext-link xlink:type="simple" ext-link-type="doi" xlink:href="10.1163/15685381-00002935">https://doi.org/10.1163/15685381-00002935</ext-link></mixed-citation></ref><ref id="B6"><mixed-citation xmlns:xlink="http://www.w3.org/1999/xlink" xlink:type="simple"><person-group><name name-style="western"><surname>Beja</surname><given-names>P</given-names></name><name name-style="western"><surname>Bosch</surname><given-names>J</given-names></name><name name-style="western"><surname>Tejedo</surname><given-names>M</given-names></name><name name-style="western"><surname>Lizana</surname><given-names>M</given-names></name><name name-style="western"><surname>Martinez Solano</surname><given-names>I</given-names></name><name name-style="western"><surname>Salvador</surname><given-names>A</given-names></name><name name-style="western"><surname>García París</surname><given-names>M</given-names></name><name name-style="western"><surname>Recuero</surname><given-names>Gil E</given-names></name><name name-style="western"><surname>Pérez Mellado</surname><given-names>V</given-names></name><name name-style="western"><surname>Díaz-Paniagua</surname><given-names>C</given-names></name></person-group> (<year>2009</year>) <italic><tp:taxon-name><tp:taxon-name-part taxon-name-part-type="genus">Pelobates</tp:taxon-name-part><tp:taxon-name-part taxon-name-part-type="species">cultripes</tp:taxon-name-part></tp:taxon-name></italic>. The IUCN Red List of Threatened Species 2009: eT58052A86242868. <ext-link xlink:type="simple" ext-link-type="doi" xlink:href="10.2305/IUCN.UK.2009.RLTS.T58052A11722636.en">https://doi.org/10.2305/IUCN.UK.2009.RLTS.T58052A11722636.en</ext-link></mixed-citation></ref><ref id="B31"><mixed-citation xmlns:xlink="http://www.w3.org/1999/xlink" xlink:type="simple"><person-group><name name-style="western"><surname>Dufresnes</surname><given-names>C</given-names></name><name name-style="western"><surname>Strachinis</surname><given-names>I</given-names></name><name name-style="western"><surname>Suriadna</surname><given-names>N</given-names></name><name name-style="western"><surname>Mykytynets</surname><given-names>G</given-names></name><name name-style="western"><surname>Cogălniceanu</surname><given-names>D</given-names></name><name name-style="western"><surname>Székely</surname><given-names>P</given-names></name><name name-style="western"><surname>Vukov</surname><given-names>T</given-names></name><name name-style="western"><surname>Arntzen</surname><given-names>JW</given-names></name><name name-style="western"><surname>Wielstra</surname><given-names>B</given-names></name><name name-style="western"><surname>Lymberakis</surname><given-names>P</given-names></name><name name-style="western"><surname>Geffen</surname><given-names>E</given-names></name><name name-style="western"><surname>Gafny</surname><given-names>S</given-names></name><name name-style="western"><surname>Kumlutas</surname><given-names>Y</given-names></name><name name-style="western"><surname>Ilgaz</surname><given-names>C</given-names></name><name name-style="western"><surname>Candan</surname><given-names>K</given-names></name><name name-style="western"><surname>Mizsei</surname><given-names>E</given-names></name><name name-style="western"><surname>Szabolcs</surname><given-names>M</given-names></name><name name-style="western"><surname>Kolenda</surname><given-names>K</given-names></name><name name-style="western"><surname>Smirnov</surname><given-names>N</given-names></name><name name-style="western"><surname>Geniez</surname><given-names>P</given-names></name><name name-style="western"><surname>Lukanov</surname><given-names>S</given-names></name><name name-style="western"><surname>Crochet</surname><given-names>P-A</given-names></name><name name-style="western"><surname>Dubey</surname><given-names>S</given-names></name><name name-style="western"><surname>Perrin</surname><given-names>N</given-names></name><name name-style="western"><surname>Litvinchuk</surname><given-names>S</given-names></name><name name-style="western"><surname>Denoël</surname><given-names>M</given-names></name></person-group> (<year>2019b</year>) Phylogeography of a cryptic speciation continuum in Eurasian spadefoot toads (<italic><tp:taxon-name><tp:taxon-name-part taxon-name-part-type="genus">Pelobates</tp:taxon-name-part></tp:taxon-name></italic>). Molecular Ecology. <ext-link xlink:type="simple" ext-link-type="doi" xlink:href="10.1111/mec.15133">https://doi.org/10.1111/mec.15133</ext-link></mixed-citation></ref><ref id="B53"><mixed-citation xmlns:xlink="http://www.w3.org/1999/xlink" xlink:type="simple"><person-group><name name-style="western"><surname>Lizana</surname><given-names>M</given-names></name></person-group> (<year>1997</year>) <article-title><italic><tp:taxon-name><tp:taxon-name-part taxon-name-part-type="genus">Pelobates</tp:taxon-name-part><tp:taxon-name-part taxon-name-part-type="species">cultripes</tp:taxon-name-part></tp:taxon-name></italic> (Cuvier, 1829).</article-title> In: <person-group><name name-style="western"><surname>Pleguezelos</surname><given-names>JM</given-names></name></person-group> (<role>Ed.</role>) <issue-title>Distribucion y biogeografia de los anfibios y reptiles en España y Portugal.</issue-title><source>Editorial Universidad de Granada, Granada</source>, <fpage>140</fpage>–<lpage>142</lpage>.</mixed-citation></ref><ref id="B54"><mixed-citation xmlns:xlink="http://www.w3.org/1999/xlink" xlink:type="simple"><person-group><name name-style="western"><surname>Malkmus</surname><given-names>R</given-names></name></person-group> (<year>2004</year>) <source>Amphibians and reptiles of Portugal, Madeira and the Azores-Archipelago. Ganter Verlag K.</source><publisher-name>G.</publisher-name>, <publisher-loc>Ruggell</publisher-loc>, <size units="page">448 pp</size>.</mixed-citation></ref><ref id="B100"><mixed-citation xmlns:xlink="http://www.w3.org/1999/xlink" xlink:type="simple"><person-group><name name-style="western"><surname>Thirion</surname><given-names>J-M</given-names></name><name name-style="western"><surname>Cheylan</surname><given-names>M</given-names></name></person-group> (<year>2012</year>) <article-title><italic><tp:taxon-name><tp:taxon-name-part taxon-name-part-type="genus">Pelobates</tp:taxon-name-part><tp:taxon-name-part taxon-name-part-type="species">cultripes</tp:taxon-name-part></tp:taxon-name></italic> (Cuvier, 1829). Pélobate cultripède.</article-title> In: <person-group><name name-style="western"><surname>Lescure</surname><given-names>J</given-names></name><name name-style="western"><surname>de Massary</surname><given-names>JC</given-names></name></person-group> (<role>Eds</role>) <issue-title>Atlas des amphibiens et reptiles de France.</issue-title><source>Biotope – Muséum national d’Histoire naturelle, Mèze &amp; Paris, France</source>, <fpage>100</fpage>–<lpage>101</lpage>.</mixed-citation></ref><ref id="B40"><mixed-citation xmlns:xlink="http://www.w3.org/1999/xlink" xlink:type="simple"><person-group><name name-style="western"><surname>Gutiérrez-Rodriguez</surname><given-names>J</given-names></name><name name-style="western"><surname>Barbosa</surname><given-names>AM</given-names></name><name name-style="western"><surname>Martinez-Solano</surname><given-names>I</given-names></name></person-group> (<year>2017</year>) <article-title>Present and past climatic effects on the current distribution and genetic diversity of the Iberian spadefoot toad (<italic><tp:taxon-name><tp:taxon-name-part taxon-name-part-type="genus">Pelobates</tp:taxon-name-part><tp:taxon-name-part taxon-name-part-type="species">cultripes</tp:taxon-name-part></tp:taxon-name></italic>): an integrative approach.</article-title><source>Journal of Biogeography</source><volume>44</volume>: <fpage>245</fpage>–<lpage>258</lpage>. <ext-link xlink:type="simple" ext-link-type="doi" xlink:href="10.1111/jbi.12791">https://doi.org/10.1111/jbi.12791</ext-link></mixed-citation></ref><ref id="B22"><mixed-citation xmlns:xlink="http://www.w3.org/1999/xlink" xlink:type="simple"><person-group><name name-style="western"><surname>Crottini</surname><given-names>A</given-names></name><name name-style="western"><surname>Galan</surname><given-names>P</given-names></name><name name-style="western"><surname>Vences</surname><given-names>M</given-names></name></person-group> (<year>2010</year>) <article-title>Mitochondrial diversity of western spadefoot toads, <italic><tp:taxon-name><tp:taxon-name-part taxon-name-part-type="genus">Pelobates</tp:taxon-name-part><tp:taxon-name-part taxon-name-part-type="species">cultripes</tp:taxon-name-part></tp:taxon-name></italic>, in northwestern Spain.</article-title><source><tp:taxon-name><tp:taxon-name-part taxon-name-part-type="class">Amphibia</tp:taxon-name-part></tp:taxon-name>-<tp:taxon-name><tp:taxon-name-part taxon-name-part-type="class">Reptilia</tp:taxon-name-part></tp:taxon-name></source><volume>31</volume>: <fpage>443</fpage>–<lpage>448</lpage>. <ext-link xlink:type="simple" ext-link-type="doi" xlink:href="10.1163/156853810791769527">https://doi.org/10.1163/156853810791769527</ext-link></mixed-citation></ref></ref-list></tp:taxon-treatment>
