# Supplementary material for: Call a spade a spade: taxonomy and distribution of Pelobates, with description of a new Balkan endemic
Source: Zookeys. 2019 Jul 2;859:131–58. doi: 10.3897/zookeys.859.33634 (PMC6616056; doi:10.3897/zookeys.859.33634)
Supplement: XML Treatment for Pelobates fuscus [file zookeys.859.33634-treatment3.xml]

<!DOCTYPE tp:taxon-treatment
  PUBLIC "-//TaxonX//DTD Taxonomic Treatment Publishing DTD v0 20100105//EN" "tax-treatment-NSO.dtd">
<tp:taxon-treatment xmlns:tp="http://www.plazi.org/taxpub"><tp:treatment-meta><kwd-group><label>Taxon classification</label><kwd><named-content xmlns:xlink="http://www.w3.org/1999/xlink" content-type="kingdom">Animalia</named-content></kwd><kwd><named-content xmlns:xlink="http://www.w3.org/1999/xlink" content-type="order">Anura</named-content></kwd><kwd><named-content xmlns:xlink="http://www.w3.org/1999/xlink" content-type="family">Pelobatidae</named-content></kwd></kwd-group><mixed-citation publication-type="journal"><person-group><name><surname>Dufresnes</surname><given-names>Christophe</given-names></name><name><surname>Strachinis</surname><given-names>Ilias</given-names></name><name><surname>Tzoras</surname><given-names>Elias</given-names></name><name><surname>Litvinchuk</surname><given-names>Spartak N.</given-names></name><name><surname>Denoël</surname><given-names>Mathieu</given-names></name></person-group><article-title>Call a spade a spade: taxonomy and distribution of <italic><tp:taxon-name><tp:taxon-name-part taxon-name-part-type="genus" reg="Pelobates">Pelobates</tp:taxon-name-part></tp:taxon-name></italic>, with description of a new Balkan endemic</article-title><source>Zookeys</source><day>02</day><month>7</month><year>2019</year><volume>859</volume><fpage>131</fpage><lpage>158</lpage><pub-id pub-id-type="doi">10.3897/zookeys.859.33634</pub-id></mixed-citation></tp:treatment-meta><tp:nomenclature><tp:taxon-name>
            <tp:taxon-name-part taxon-name-part-type="genus" reg="Pelobates">Pelobates</tp:taxon-name-part>
            <tp:taxon-name-part taxon-name-part-type="species" reg="fuscus">fuscus</tp:taxon-name-part>
          </tp:taxon-name><tp:taxon-authority>(Laurenti, 1768)</tp:taxon-authority></tp:nomenclature><tp:treatment-sec sec-type="diagnosis" id="SECID0EVXAG"><title>Diagnosis.</title><p>Small spadefoot characterized by pale grayish metatarsal spades and a domed skull. The webbing of the hindfeet is well developed. Males are smaller than females (Fig. <xref ref-type="fig" rid="F2">2</xref>). The species can be found in a spectrum of gray, brown, or yellowish colors, but rarely greenish (P. Székely pers. comm.), and features patterns such as stripes or blotches of varying sizes; variable presence of orange dots, from almost absent to very abundant (Fig. <xref ref-type="fig" rid="F3">3</xref>). In Eastern Europe, it differs from its sister species <italic><tp:taxon-name><tp:taxon-name-part taxon-name-part-type="genus" reg="Pelobates">P.</tp:taxon-name-part><tp:taxon-name-part taxon-name-part-type="species" reg="vespertinus">vespertinus</tp:taxon-name-part></tp:taxon-name></italic> by most individuals having numerous dark rounded spots on a light dorsum (<xref ref-type="bibr" rid="B95">Suriadna et al. 2016</xref>) and lacking a dark stripe between the eyes (<xref ref-type="bibr" rid="B50">Lada et al. 2005</xref>). Average SVL = 54 mm (range: 37–78 mm) for females (<italic>n</italic> = 21 populations) and 47 mm (36–65 mm) for males (<italic>n</italic> = 21 populations) (Suppl. material <xref ref-type="supplementary-material" rid="S1">1</xref>, Table S1; Fig. <xref ref-type="fig" rid="F2">2</xref>). The karyotype consists of seven large and six small pairs of two-armed chromosomes (<xref ref-type="bibr" rid="B62">Mészáros 1973</xref>; <xref ref-type="bibr" rid="B85">Schmid et al. 1987</xref>; <xref ref-type="bibr" rid="B55">Manilo and Radchenko 2004</xref>; <xref ref-type="bibr" rid="B57">Manilo and Manuilova 2013</xref>; <xref ref-type="bibr" rid="B94">Suriadna 2014</xref>). Centromeric C-bands are obvious in pairs 2, 6, and 7–13 (<xref ref-type="bibr" rid="B85">Schmid et al. 1987</xref>). NORs are in the short arm of pair 7 (<xref ref-type="bibr" rid="B83">Schmid 1980</xref>, <xref ref-type="bibr" rid="B84">1982</xref>). The nuclear DNA content (calculated from flow cytometry) averages 8.7–9.0 pg (<xref ref-type="bibr" rid="B52">Litvinchuk et al. 2013</xref>).</p></tp:treatment-sec><tp:treatment-sec sec-type="Taxonomy" id="SECID0EG1AG"><title>Taxonomy.</title><p>Originally described as <bold><italic><tp:taxon-name><tp:taxon-name-part taxon-name-part-type="genus" reg="Bufo">Bufo</tp:taxon-name-part><tp:taxon-name-part taxon-name-part-type="species" reg="fuscus">fuscus</tp:taxon-name-part></tp:taxon-name></italic> Laurenti, 1768</bold>; type locality: not specifically designated (“in paludibus, rarissime hospitantur in continenti”, in swamps, rarely on the land); type(s): the specimens depicted by <xref ref-type="bibr" rid="B80">Rösel von Rosenhof (1758</xref>: pls XVII, XVIII), expressively cited by <xref ref-type="bibr" rid="B51">Laurenti (1768)</xref>; although controversial (see <xref ref-type="bibr" rid="B72">Nöllert et al. 2012</xref>; <xref ref-type="bibr" rid="B38">Frost 2019</xref>), the additional mention of pl. XV (p. 122), a drawing of a dissected <italic><tp:taxon-name><tp:taxon-name-part taxon-name-part-type="genus" reg="Pelophylax">Pelophylax</tp:taxon-name-part></tp:taxon-name></italic>, could simply be an error. Rösel depicted the amphibians of Germany, and <xref ref-type="bibr" rid="B87">Shaw (1802)</xref> accordingly mentioned that Rösel found his specimens in the neighborhood of “Nurenberg” (Nürnberg), Germany, which could then apply as the type locality. Seven junior synonyms. <bold><italic><tp:taxon-name><tp:taxon-name-part taxon-name-part-type="genus" reg="Rana">Rana</tp:taxon-name-part><tp:taxon-name-part taxon-name-part-type="species" reg="alliacea">alliacea</tp:taxon-name-part></tp:taxon-name></italic> Shaw, 1802</bold>; type locality: not specifically designated, but <xref ref-type="bibr" rid="B87">Shaw (1802)</xref> refers to Rösel’s toads from Nürnberg, Germany; type(s): the toad illustrated by the author (pl. 41), which may very well corresponds to the amplexed female on the top right of pl. XVII in <xref ref-type="bibr" rid="B80">Rösel von Rosenhof (1758)</xref>, of identical posture and color patterns. <bold><italic><tp:taxon-name><tp:taxon-name-part taxon-name-part-type="genus" reg="Bombinator">Bombinator</tp:taxon-name-part><tp:taxon-name-part taxon-name-part-type="species" reg="marmorata">marmorata</tp:taxon-name-part></tp:taxon-name></italic> Sturm, 1828</bold>; type locality: near Penig, Germany; holotype: the frog illustrated by the author. <bold><italic><tp:taxon-name><tp:taxon-name-part taxon-name-part-type="genus" reg="Cultripes">Cultripes</tp:taxon-name-part><tp:taxon-name-part taxon-name-part-type="species" reg="minor">minor</tp:taxon-name-part></tp:taxon-name></italic> Müller, 1832</bold>; type locality: “unbekannt” (unknown); type(s): not mentioned. <bold><tp:taxon-name><tp:taxon-name-part taxon-name-part-type="genus" reg="Pelobates">Pelobates</tp:taxon-name-part><tp:taxon-name-part taxon-name-part-type="species" reg="fuscus">fuscus</tp:taxon-name-part><tp:taxon-name-part taxon-name-part-type="infraspecific-rank">var.</tp:taxon-name-part><tp:taxon-name-part taxon-name-part-type="variety" reg="lividis">lividis</tp:taxon-name-part></tp:taxon-name> Koch, 1872</bold>: type locality: “von den Wiesen in der Nähe des Röder-Wäldchens bei Frankfurt” (the meadows in the Röder groove near Frankfurt), Germany; type(s): not mentioned; <bold><italic><tp:taxon-name><tp:taxon-name-part taxon-name-part-type="genus" reg="Pelobates">Pelobates</tp:taxon-name-part><tp:taxon-name-part taxon-name-part-type="species" reg="insubricus">insubricus</tp:taxon-name-part></tp:taxon-name></italic> Cornalia, 1873</bold>; type locality: nearby Milano, Italy; type(s): not mentioned, most likely deposited at MSNM, but presumably lost since (<xref ref-type="bibr" rid="B9">Blackburn and Scali 2014</xref>). <bold><italic><tp:taxon-name><tp:taxon-name-part taxon-name-part-type="genus" reg="Pelobates">Pelobates</tp:taxon-name-part><tp:taxon-name-part taxon-name-part-type="species" reg="latifrons">latifrons</tp:taxon-name-part></tp:taxon-name></italic> Herón-Royer, 1888</bold>; type locality: “environ de Turin” (nearby Torino), Italy; type(s): not mentioned. <bold><italic><tp:taxon-name><tp:taxon-name-part taxon-name-part-type="genus" reg="Pelobates">Pelobates</tp:taxon-name-part><tp:taxon-name-part taxon-name-part-type="species" reg="praefuscus">praefuscus</tp:taxon-name-part></tp:taxon-name></italic> Khosatzky, 1985</bold>; type locality: Etuliya, Moldova; holotype: ZISP 21N RNA M-1, a Pliocene fossil (according to <xref ref-type="bibr" rid="B38">Frost 2019</xref>). The Italian populations, for long considered as a subspecies <italic><tp:taxon-name><tp:taxon-name-part taxon-name-part-type="genus" reg="Pelobates">P.</tp:taxon-name-part><tp:taxon-name-part taxon-name-part-type="species" reg="fuscus">f.</tp:taxon-name-part><tp:taxon-name-part taxon-name-part-type="subspecies" reg="insubricus">insubricus</tp:taxon-name-part></tp:taxon-name></italic>, have been a matter of debate until recently because they bear private mtDNA haplotypes (<xref ref-type="bibr" rid="B21">Crottini et al. 2007</xref>). <xref ref-type="bibr" rid="B52">Litvinchuk et al. (2013)</xref> synonymized this taxon with <italic><tp:taxon-name><tp:taxon-name-part taxon-name-part-type="genus" reg="Pelobates">P.</tp:taxon-name-part><tp:taxon-name-part taxon-name-part-type="species" reg="fuscus">fuscus</tp:taxon-name-part></tp:taxon-name></italic>, given the weak divergence of these haplotypes, together with the lack of differentiation of allozyme and genome content. As it stands, <italic><tp:taxon-name><tp:taxon-name-part taxon-name-part-type="genus" reg="Pelobates">P.</tp:taxon-name-part><tp:taxon-name-part taxon-name-part-type="species" reg="fuscus">fuscus</tp:taxon-name-part></tp:taxon-name></italic> should thus be considered a monotypic taxon.</p></tp:treatment-sec><tp:treatment-sec sec-type="distribution" id="SECID0ESABG"><title>Distribution.</title><p>Widespread distribution in western, central and eastern Europe (0–810 m elevation a.s.l.), but absent from the northern European countries and most of southern Europe (<xref ref-type="bibr" rid="B88">Sillero et al. 2014</xref>; Nöllert at al. 2012) (Fig. <xref ref-type="fig" rid="F1">1</xref>). In the west, it reaches the eastern edge of the Netherlands (<xref ref-type="bibr" rid="B19">Creemers and Van Delft 2009</xref>), the eastern part of Flanders in Belgium (<xref ref-type="bibr" rid="B4">Bauwens and Claus 1996</xref>), the western parts of Nordrhein-Westfalens and the south-east of Rheinland-Pflaz in Germany (<xref ref-type="bibr" rid="B8">Bitz et al. 1996</xref>; <xref ref-type="bibr" rid="B16">Chmela and Kronshage 2011</xref>), the north-eastern side of France (particularly along the Rhine River, <xref ref-type="bibr" rid="B35">Eggert and Vacher 2012</xref>). In the north, it extends to northern Netherlands (<xref ref-type="bibr" rid="B19">Creemers and Van Delft 2009</xref>), the North Sea coastline of Germany (<xref ref-type="bibr" rid="B71">Nöllert and Günther 1996</xref>) and Denmark, the south of Sweden, as well as the coastline of the Baltic Sea from Germany to Estonia, and eastward until it reaches <italic><tp:taxon-name><tp:taxon-name-part taxon-name-part-type="genus" reg="Pelobates">P.</tp:taxon-name-part><tp:taxon-name-part taxon-name-part-type="species" reg="vespertinus">vespertinus</tp:taxon-name-part></tp:taxon-name></italic> in Russia (<xref ref-type="bibr" rid="B49">Kuzmin 1999</xref>; <xref ref-type="bibr" rid="B74">Nyström et al. 2007</xref>; <xref ref-type="bibr" rid="B52">Litvinchuk et al. 2013</xref>; <xref ref-type="bibr" rid="B88">Sillero et al. 2014</xref>). The contact zone with the latter is well delineated from the Kursk region in Russia to the Black Sea coast (<xref ref-type="bibr" rid="B31">Dufresnes et al. 2019b</xref>). From there, it is present westward along the Black Sea coast of Ukraine to north-eastern Bulgaria (<xref ref-type="bibr" rid="B49">Kuzmin 1999</xref>; <xref ref-type="bibr" rid="B91">Stojankov et al. 2011</xref>). The southern edges extend along the Danube at the borders of Romania and Bulgaria (<xref ref-type="bibr" rid="B91">Stojankov et al. 2011</xref>) and across Serbia (<xref ref-type="bibr" rid="B106">Vukov et al. 2013</xref>), eastern Croatia, northern Bosnia and Herzegovina, Slovenia (<xref ref-type="bibr" rid="B33">Džukić et al. 2008</xref>, <xref ref-type="bibr" rid="B23">Curić et al. 2018</xref>), northern and eastern Austria around the Alps (<xref ref-type="bibr" rid="B15">Cabela et al. 2001</xref>), and southern Germany (Nöllert and Gunther 1996). The species is also present in a large area of northern Italy, especially in the Po Valley (<xref ref-type="bibr" rid="B3">Andreone 2006</xref>). Last, isolated populations persist in central France (Indre, Loiret, Indre-et-Loire: <xref ref-type="bibr" rid="B35">Eggert and Vacher 2012</xref>) and western Bulgaria (around Sofia: <xref ref-type="bibr" rid="B91">Stojankov et al. 2011</xref>). IUCN Status: Not Evaluated, considered Least Concern when grouped with <italic><tp:taxon-name><tp:taxon-name-part taxon-name-part-type="genus" reg="Pelobates">P.</tp:taxon-name-part><tp:taxon-name-part taxon-name-part-type="species" reg="vespertinus">vespertinus</tp:taxon-name-part></tp:taxon-name></italic> (<xref ref-type="bibr" rid="B1">Agasyan et al. 2009a</xref>). Declines have been reported for more than a century in various parts of Europe, which have caused a regression of the distribution limits (<xref ref-type="bibr" rid="B32">Džukić et al. 2005</xref>; <xref ref-type="bibr" rid="B34">Eggert et al. 2006</xref>).</p></tp:treatment-sec><tp:treatment-sec sec-type="Diversity" id="SECID0E1EBG"><title>Diversity.</title><p>The phylogeographic work by <xref ref-type="bibr" rid="B21">Crottini et al. (2007)</xref> and <xref ref-type="bibr" rid="B52">Litvinchuk et al. (2013)</xref> characterized two refugial groups for this species (as the “western lineage of <italic><tp:taxon-name><tp:taxon-name-part taxon-name-part-type="genus" reg="Pelobates">P.</tp:taxon-name-part><tp:taxon-name-part taxon-name-part-type="species" reg="fuscus">fuscus</tp:taxon-name-part></tp:taxon-name></italic>”), based on shallow mtDNA divergence and allozyme differentiation: in the Balkans/northern Italy and on the western shores of the Black Sea coast. This seems supported by weak genomic differentiation among Central-European samples (<xref ref-type="bibr" rid="B31">Dufresnes et al. 2019b</xref>). The refugial areas bear nearly all the genetic diversity of the species, which was lost in the derived northern populations, following post-glacial colonizations (<xref ref-type="bibr" rid="B34">Eggert et al. 2006</xref>).</p><!--PageBreak --></tp:treatment-sec><tp:treatment-sec><!--Section generated to contain objects referenced in tp:taxon-treatment.--><fig id="F2" position="float" orientation="portrait"><label>Figure 2.</label><caption><p>Between-population variation of average size (snout–vent length – SVL) for each <italic><tp:taxon-name><tp:taxon-name-part taxon-name-part-type="genus" reg="Pelobates">Pelobates</tp:taxon-name-part></tp:taxon-name></italic> species, measured separately for females (pink) and males (blue). This compiles average size-data from 82 populations, representing at least 6,004 individuals (Suppl. material <xref ref-type="supplementary-material" rid="S1">1</xref>, Table S1). For <italic><tp:taxon-name><tp:taxon-name-part taxon-name-part-type="genus" reg="Pelobates">P.</tp:taxon-name-part><tp:taxon-name-part taxon-name-part-type="species" reg="balcanicus">balcanicus</tp:taxon-name-part></tp:taxon-name></italic>, it only includes populations from the nominal <italic><tp:taxon-name><tp:taxon-name-part taxon-name-part-type="genus" reg="Pelobates">P.</tp:taxon-name-part><tp:taxon-name-part taxon-name-part-type="species" reg="balcanicus">b.</tp:taxon-name-part><tp:taxon-name-part taxon-name-part-type="subspecies" reg="balcanicus">balcanicus</tp:taxon-name-part></tp:taxon-name></italic>. For <italic><tp:taxon-name><tp:taxon-name-part taxon-name-part-type="genus" reg="Pelobates">P.</tp:taxon-name-part><tp:taxon-name-part taxon-name-part-type="species" reg="syriacus">syriacus</tp:taxon-name-part></tp:taxon-name></italic>, it only includes populations from <italic><tp:taxon-name><tp:taxon-name-part taxon-name-part-type="genus" reg="Pelobates">P.</tp:taxon-name-part><tp:taxon-name-part taxon-name-part-type="species" reg="syriacus">s.</tp:taxon-name-part><tp:taxon-name-part taxon-name-part-type="subspecies" reg="boettgeri">boettgeri</tp:taxon-name-part></tp:taxon-name></italic>.</p></caption><graphic xmlns:xlink="http://www.w3.org/1999/xlink" xlink:href="zookeys-859-131-g002.jpg" position="float" orientation="portrait" xlink:type="simple" id="oo_314402.jpg"/></fig><supplementary-material xmlns:xlink="http://www.w3.org/1999/xlink" id="S1" position="float" orientation="portrait" xlink:type="simple"><label>Supplementary material 1</label><p>Average snout-vent length in <italic><tp:taxon-name><tp:taxon-name-part taxon-name-part-type="genus" reg="Pelobates">Pelobates</tp:taxon-name-part></tp:taxon-name></italic> populations</p><p>Data type: measurement</p><media xlink:href="zookeys-859-131-s001.pdf" mimetype="application" mime-subtype="pdf" position="float" orientation="portrait" xlink:type="simple" id="oo_314406.pdf"/><permissions><license xlink:type="simple"><license-p>This dataset is made available under the Open Database License (http://opendatacommons.org/licenses/odbl/1.0/). The Open Database License (ODbL) is a license agreement intended to allow users to freely share, modify, and use this Dataset while maintaining this same freedom for others, provided that the original source and author(s) are credited.</license-p></license></permissions><attrib specific-use="authors">Christophe Dufresnes, Ilias Strachinis, Elias Tzoras, Spartak N. Litvinchuk, Mathieu Denoël</attrib></supplementary-material><fig id="F3" position="float" orientation="portrait"><label>Figure 3.</label><caption><p>Color variation in <italic><tp:taxon-name><tp:taxon-name-part taxon-name-part-type="genus" reg="Pelobates">Pelobates</tp:taxon-name-part><tp:taxon-name-part taxon-name-part-type="species" reg="cultripes">cultripes</tp:taxon-name-part></tp:taxon-name></italic>, <italic><tp:taxon-name><tp:taxon-name-part taxon-name-part-type="genus" reg="Pelobates">P.</tp:taxon-name-part><tp:taxon-name-part taxon-name-part-type="species" reg="varaldii">varaldii</tp:taxon-name-part></tp:taxon-name></italic>, <italic><tp:taxon-name><tp:taxon-name-part taxon-name-part-type="genus" reg="Pelobates">P.</tp:taxon-name-part><tp:taxon-name-part taxon-name-part-type="species" reg="fuscus">fuscus</tp:taxon-name-part></tp:taxon-name></italic> and <italic><tp:taxon-name><tp:taxon-name-part taxon-name-part-type="genus" reg="Pelobates">P.</tp:taxon-name-part><tp:taxon-name-part taxon-name-part-type="species" reg="vespertinus">vespertinus</tp:taxon-name-part></tp:taxon-name></italic>. Photo credits and origins as follows <bold>a</bold> CD (Hérault, France) <bold>b, c</bold> CD (Algarve, Portugal) <bold>d</bold> A Sanchez Vialas (Spain) <bold>e</bold> G Martinez (Kenitra, Morocco) <bold>f–h</bold> A Sanchez Vialas (Tanger, Morocco) <bold>i, j</bold> N Suriadna (Ukraine) <bold>k</bold> CD (Wojewodztwo podkarpackie, Poland) <bold>l</bold> A Nöllert (Burgenland, Austria) <bold>m–p</bold> N Suriadna (Ukraine).</p></caption><graphic xmlns:xlink="http://www.w3.org/1999/xlink" xlink:href="zookeys-859-131-g003.jpg" position="float" orientation="portrait" xlink:type="simple" id="oo_314403.jpg"/></fig><fig id="F1" position="float" orientation="portrait"><label>Figure 1.</label><caption><p>Phylogeny and distribution of <italic><tp:taxon-name><tp:taxon-name-part taxon-name-part-type="genus" reg="Pelobates">Pelobates</tp:taxon-name-part></tp:taxon-name></italic> taxa. The tree is adapted from the phylogenomic analysis of <xref ref-type="bibr" rid="B31">Dufresnes et al. (2019b)</xref>, and the map was built from known records updated with genetic data (see accounts). Note that the distribution of <italic><tp:taxon-name><tp:taxon-name-part taxon-name-part-type="genus" reg="Pelobates">P.</tp:taxon-name-part><tp:taxon-name-part taxon-name-part-type="species" reg="vespertinus">vespertinus</tp:taxon-name-part></tp:taxon-name></italic> extends further east to Kazakhstan and Siberia. Photo credits: CD (<italic><tp:taxon-name><tp:taxon-name-part taxon-name-part-type="genus" reg="Pelobates">P.</tp:taxon-name-part><tp:taxon-name-part taxon-name-part-type="species" reg="cultripes">cultripes</tp:taxon-name-part></tp:taxon-name></italic>, <italic><tp:taxon-name><tp:taxon-name-part taxon-name-part-type="genus" reg="Pelobates">P.</tp:taxon-name-part><tp:taxon-name-part taxon-name-part-type="species" reg="balcanicus">b.</tp:taxon-name-part><tp:taxon-name-part taxon-name-part-type="subspecies" reg="chloeae">chloeae</tp:taxon-name-part></tp:taxon-name></italic>), SNL (<italic><tp:taxon-name><tp:taxon-name-part taxon-name-part-type="genus" reg="Pelobates">P.</tp:taxon-name-part><tp:taxon-name-part taxon-name-part-type="species" reg="syriacus">s.</tp:taxon-name-part><tp:taxon-name-part taxon-name-part-type="subspecies" reg="boettgeri">boettgeri</tp:taxon-name-part></tp:taxon-name></italic>), IS (<italic><tp:taxon-name><tp:taxon-name-part taxon-name-part-type="genus" reg="Pelobates">P.</tp:taxon-name-part><tp:taxon-name-part taxon-name-part-type="species" reg="balcanicus">b.</tp:taxon-name-part><tp:taxon-name-part taxon-name-part-type="subspecies" reg="balcanicus">balcanicus</tp:taxon-name-part></tp:taxon-name></italic>), A Sanchez Vialas (<italic><tp:taxon-name><tp:taxon-name-part taxon-name-part-type="genus" reg="Pelobates">P.</tp:taxon-name-part><tp:taxon-name-part taxon-name-part-type="species" reg="varaldii">varaldii</tp:taxon-name-part></tp:taxon-name></italic>), A Nöllert (<italic><tp:taxon-name><tp:taxon-name-part taxon-name-part-type="genus" reg="Pelobates">P.</tp:taxon-name-part><tp:taxon-name-part taxon-name-part-type="species" reg="fuscus">fuscus</tp:taxon-name-part></tp:taxon-name></italic>), N Suriadna (<italic><tp:taxon-name><tp:taxon-name-part taxon-name-part-type="genus" reg="Pelobates">P.</tp:taxon-name-part><tp:taxon-name-part taxon-name-part-type="species" reg="vespertinus">vespertinus</tp:taxon-name-part></tp:taxon-name></italic>).</p></caption><graphic xmlns:xlink="http://www.w3.org/1999/xlink" xlink:href="zookeys-859-131-g001.jpg" position="float" orientation="portrait" xlink:type="simple" id="oo_314401.jpg"/></fig></tp:treatment-sec><ref-list><ref id="B95"><mixed-citation xmlns:xlink="http://www.w3.org/1999/xlink" xlink:type="simple"><person-group><name name-style="western"><surname>Suriadna</surname><given-names>NN</given-names></name><name name-style="western"><surname>Mikitinets</surname><given-names>GI</given-names></name><name name-style="western"><surname>Rozanov</surname><given-names>YuM</given-names></name><name name-style="western"><surname>Litvinchuk</surname><given-names>SN</given-names></name></person-group> (<year>2016</year>) <article-title>Distribution, morphological variability and peculiarities of biology of spadefood toads (<tp:taxon-name><tp:taxon-name-part taxon-name-part-type="class">Amphibia</tp:taxon-name-part></tp:taxon-name>, <tp:taxon-name><tp:taxon-name-part taxon-name-part-type="order">Anura</tp:taxon-name-part></tp:taxon-name>, <tp:taxon-name><tp:taxon-name-part taxon-name-part-type="family">Pelobatidae</tp:taxon-name-part></tp:taxon-name>) in the south of Ukraine.</article-title><source>Zbirnyk Prac’ Zoologichnogo Muzeyu</source><volume>47</volume>: <fpage>67</fpage>–<lpage>87</lpage>.</mixed-citation></ref><ref id="B50"><mixed-citation xmlns:xlink="http://www.w3.org/1999/xlink" xlink:type="simple"><person-group><name name-style="western"><surname>Lada</surname><given-names>GA</given-names></name><name name-style="western"><surname>Borkin</surname><given-names>LJ</given-names></name><name name-style="western"><surname>Litvinchuk</surname><given-names>SN</given-names></name></person-group> (<year>2005</year>) <article-title>Morphological variation in two cryptic forms of the common spadefoot toad (<italic><tp:taxon-name><tp:taxon-name-part taxon-name-part-type="genus">Pelobates</tp:taxon-name-part><tp:taxon-name-part taxon-name-part-type="species">fuscus</tp:taxon-name-part></tp:taxon-name></italic>) from eastern Europe.</article-title> In: <person-group><name name-style="western"><surname>Ananjeva</surname><given-names>N</given-names></name><name name-style="western"><surname>Tsinenko</surname><given-names>O</given-names></name></person-group> (<role>Eds</role>) <issue-title>, Herpetologia Petropolitana, St.</issue-title><source>Petersburg</source>, <fpage>53</fpage>–<lpage>56</lpage>.</mixed-citation></ref><ref id="B62"><mixed-citation xmlns:xlink="http://www.w3.org/1999/xlink" xlink:type="simple"><person-group><name name-style="western"><surname>Mészáros</surname><given-names>B</given-names></name></person-group> (<year>1973</year>) Critical studies on karyotypes of eight anuran species from Hungary and some problems concerning the evolution of the Order. Acta Biologica Debrecina 10–11: 151–161.</mixed-citation></ref><ref id="B85"><mixed-citation xmlns:xlink="http://www.w3.org/1999/xlink" xlink:type="simple"><person-group><name name-style="western"><surname>Schmid</surname><given-names>M</given-names></name><name name-style="western"><surname>Vitelli</surname><given-names>I</given-names></name><name name-style="western"><surname>Batistoni</surname><given-names>R</given-names></name></person-group> (<year>1987</year>) <article-title>Chromosome banding in <tp:taxon-name><tp:taxon-name-part taxon-name-part-type="class">Amphibia</tp:taxon-name-part></tp:taxon-name>. XI. Constitutive heterochromatin, nucleolus organizers, 18S + 28S and 5S ribosomal RNA genes in <tp:taxon-name><tp:taxon-name-part taxon-name-part-type="family">Ascaphidae</tp:taxon-name-part></tp:taxon-name>, <tp:taxon-name><tp:taxon-name-part taxon-name-part-type="family">Pipidae</tp:taxon-name-part></tp:taxon-name>, <tp:taxon-name><tp:taxon-name-part taxon-name-part-type="family">Discoglossidae</tp:taxon-name-part></tp:taxon-name> and <tp:taxon-name><tp:taxon-name-part taxon-name-part-type="family">Pelobatidae</tp:taxon-name-part></tp:taxon-name>.</article-title><source>Chromosoma</source><volume>95</volume>: <fpage>271</fpage>–<lpage>284</lpage>. <ext-link xlink:type="simple" ext-link-type="doi" xlink:href="10.1007/BF00294784">https://doi.org/10.1007/BF00294784</ext-link></mixed-citation></ref><ref id="B55"><mixed-citation xmlns:xlink="http://www.w3.org/1999/xlink" xlink:type="simple"><person-group><name name-style="western"><surname>Manilo</surname><given-names>VV</given-names></name><name name-style="western"><surname>Radchenko</surname><given-names>VI</given-names></name></person-group> (<year>2004</year>) <article-title>Comparative karyological research of the «western» form of the common spadefoot, <italic><tp:taxon-name><tp:taxon-name-part taxon-name-part-type="genus">Pelobates</tp:taxon-name-part><tp:taxon-name-part taxon-name-part-type="species">fuscus</tp:taxon-name-part></tp:taxon-name></italic> (<tp:taxon-name><tp:taxon-name-part taxon-name-part-type="class">Amphibia</tp:taxon-name-part></tp:taxon-name>, Pelоbatidae), from Kyivska, Chernigivska and Zakarpatska Region of Ukraine.</article-title><source>Vestnik Zoologii</source><volume>38</volume>: <fpage>91</fpage>–<lpage>94</lpage>.</mixed-citation></ref><ref id="B57"><mixed-citation xmlns:xlink="http://www.w3.org/1999/xlink" xlink:type="simple"><person-group><name name-style="western"><surname>Manilo</surname><given-names>VV</given-names></name><name name-style="western"><surname>Manuilova</surname><given-names>ON</given-names></name></person-group> (<year>2013</year>) <article-title>Comparative karyological research of two species of spadefoot toads <italic><tp:taxon-name><tp:taxon-name-part taxon-name-part-type="genus">Pelobates</tp:taxon-name-part><tp:taxon-name-part taxon-name-part-type="species">fuscus</tp:taxon-name-part></tp:taxon-name></italic> and <italic><tp:taxon-name><tp:taxon-name-part taxon-name-part-type="genus">P.</tp:taxon-name-part><tp:taxon-name-part taxon-name-part-type="species">vespertinus</tp:taxon-name-part></tp:taxon-name></italic> (<tp:taxon-name><tp:taxon-name-part taxon-name-part-type="family">Pelobatidae</tp:taxon-name-part></tp:taxon-name>, <tp:taxon-name><tp:taxon-name-part taxon-name-part-type="order">Anura</tp:taxon-name-part></tp:taxon-name>, <tp:taxon-name><tp:taxon-name-part taxon-name-part-type="class">Amphibia</tp:taxon-name-part></tp:taxon-name>) from territory of Ukraine.</article-title><source>Zbirnyk Prac’ Zoologichnogo Muzeyu</source><volume>44</volume>: <fpage>109</fpage>–<lpage>115</lpage>.</mixed-citation></ref><ref id="B94"><mixed-citation xmlns:xlink="http://www.w3.org/1999/xlink" xlink:type="simple"><person-group><name name-style="western"><surname>Suriadna</surname><given-names>NN</given-names></name></person-group> (<year>2014</year>) <article-title>Comparative analysis of karyotypes of two cryptic species of pelobatid frogs (<tp:taxon-name><tp:taxon-name-part taxon-name-part-type="class">Amphibia</tp:taxon-name-part></tp:taxon-name>, <tp:taxon-name><tp:taxon-name-part taxon-name-part-type="order">Anura</tp:taxon-name-part></tp:taxon-name>) of Ukraine.</article-title><source>Vestnik Zoologii</source><volume>48</volume>: <fpage>511</fpage>–<lpage>520</lpage>. <ext-link xlink:type="simple" ext-link-type="doi" xlink:href="10.2478/vzoo-2014-0061">https://doi.org/10.2478/vzoo-2014-0061</ext-link></mixed-citation></ref><ref id="B83"><mixed-citation xmlns:xlink="http://www.w3.org/1999/xlink" xlink:type="simple"><person-group><name name-style="western"><surname>Schmid</surname><given-names>M</given-names></name></person-group> (<year>1980</year>) <article-title>Chromosome banding in <tp:taxon-name><tp:taxon-name-part taxon-name-part-type="class">Amphibia</tp:taxon-name-part></tp:taxon-name>. IV. Differentiation of GC- and AT-Rich chromosome regions in <tp:taxon-name><tp:taxon-name-part taxon-name-part-type="order">Anura</tp:taxon-name-part></tp:taxon-name>.</article-title><source>Chromosoma</source><volume>77</volume>: <fpage>83</fpage>–<lpage>103</lpage>. <ext-link xlink:type="simple" ext-link-type="doi" xlink:href="10.1007/BF00292043">https://doi.org/10.1007/BF00292043</ext-link></mixed-citation></ref><ref id="B84"><mixed-citation xmlns:xlink="http://www.w3.org/1999/xlink" xlink:type="simple"><person-group><name name-style="western"><surname>Schmid</surname><given-names>M</given-names></name></person-group> (<year>1982</year>) <article-title>Chromosome banding in <tp:taxon-name><tp:taxon-name-part taxon-name-part-type="class">Amphibia</tp:taxon-name-part></tp:taxon-name>. VII. Analysis of the structure and variability of NORs in <tp:taxon-name><tp:taxon-name-part taxon-name-part-type="order">Anura</tp:taxon-name-part></tp:taxon-name>.</article-title><source>Chromosoma</source><volume>87</volume>: <fpage>327</fpage>–<lpage>344</lpage>. <ext-link xlink:type="simple" ext-link-type="doi" xlink:href="10.1007/BF00327634">https://doi.org/10.1007/BF00327634</ext-link></mixed-citation></ref><ref id="B52"><mixed-citation xmlns:xlink="http://www.w3.org/1999/xlink" xlink:type="simple"><person-group><name name-style="western"><surname>Litvinchuk</surname><given-names>SN</given-names></name><name name-style="western"><surname>Crottini</surname><given-names>A</given-names></name><name name-style="western"><surname>Federici</surname><given-names>S</given-names></name><name name-style="western"><surname>De Pous</surname><given-names>P</given-names></name><name name-style="western"><surname>Donaire</surname><given-names>D</given-names></name><name name-style="western"><surname>Andreone</surname><given-names>F</given-names></name><name name-style="western"><surname>Kalezić</surname><given-names>ML</given-names></name><name name-style="western"><surname>Džukić</surname><given-names>G</given-names></name><name name-style="western"><surname>Lada</surname><given-names>GA</given-names></name><name name-style="western"><surname>Borkin</surname><given-names>LJ</given-names></name><name name-style="western"><surname>Rosanov</surname><given-names>JM</given-names></name></person-group> (<year>2013</year>) <article-title>Phylogeographic patterns of genetic diversity in the common spadefoot toad, <italic><tp:taxon-name><tp:taxon-name-part taxon-name-part-type="genus">Pelobates</tp:taxon-name-part><tp:taxon-name-part taxon-name-part-type="species">fuscus</tp:taxon-name-part></tp:taxon-name></italic> (<tp:taxon-name><tp:taxon-name-part taxon-name-part-type="order">Anura</tp:taxon-name-part></tp:taxon-name>: <tp:taxon-name><tp:taxon-name-part taxon-name-part-type="family">Pelobatidae</tp:taxon-name-part></tp:taxon-name>), reveals evolutionary history, postglacial range expansion and secondary contact.</article-title><source>Organisms Diversity and Evolution,</source><volume>13</volume>: <fpage>433</fpage>–<lpage>451</lpage>. <ext-link xlink:type="simple" ext-link-type="doi" xlink:href="10.1007/s13127-013-0127-5">https://doi.org/10.1007/s13127-013-0127-5</ext-link></mixed-citation></ref><ref id="B80"><mixed-citation xmlns:xlink="http://www.w3.org/1999/xlink" xlink:type="simple"><person-group><name name-style="western"><surname>Rösel von Rosenhof</surname><given-names>AJ</given-names></name></person-group> (<year>1758</year>) <source>.</source><publisher-name>Historia Naturalis Ranarum Nostratium in Qua Omnes earum Proprietates Præsertim quæ ad Generationem Ipsarum Pertinent</publisher-name>, <publisher-loc>Fusius Enarrantur / Die natürliche Historie der Frösche hiesigen Landes, Albrecht von Haller, Nürnberg</publisher-loc>, <size units="page">115 pp</size>. <ext-link xlink:type="simple" ext-link-type="doi" xlink:href="10.5962/bhl.title.149946">https://doi.org/10.5962/bhl.title.149946</ext-link></mixed-citation></ref><ref id="B51"><mixed-citation xmlns:xlink="http://www.w3.org/1999/xlink" xlink:type="simple"><person-group><name name-style="western"><surname>Laurenti</surname><given-names>JN</given-names></name></person-group> (<year>1768</year>) <source>Specimen medicum exhibens synopsin reptilium emendatam cum experimentis circa venena et antidota reptilium austriacorum.</source><publisher-name>Johann Thomas von Trattner</publisher-name>, <publisher-loc>Vienna</publisher-loc>, <size units="page">214 pp</size>. <ext-link xlink:type="simple" ext-link-type="doi" xlink:href="10.5962/bhl.title.5108">https://doi.org/10.5962/bhl.title.5108</ext-link></mixed-citation></ref><ref id="B72"><mixed-citation xmlns:xlink="http://www.w3.org/1999/xlink" xlink:type="simple"><person-group><name name-style="western"><surname>Nöllert</surname><given-names>A</given-names></name><name name-style="western"><surname>Grossenbacher</surname><given-names>K</given-names></name><name name-style="western"><surname>Laufer</surname><given-names>H</given-names></name></person-group> (<year>2012</year>) <article-title><italic><tp:taxon-name><tp:taxon-name-part taxon-name-part-type="genus">Pelobates</tp:taxon-name-part><tp:taxon-name-part taxon-name-part-type="species">fuscus</tp:taxon-name-part></tp:taxon-name></italic> (Laurenti, 1768) – Syrische Schaufelkröte.</article-title> In: <person-group><name name-style="western"><surname>Grossenbacher</surname><given-names>K</given-names></name></person-group> (<role>Ed.</role>) <issue-title>Handbuch der Reptilien und Amphibien Europas Bd 51 Froschlurche I.</issue-title><source>Aula, Wiebelsheim</source>, <fpage>465</fpage>–<lpage>562</lpage>.</mixed-citation></ref><ref id="B38"><mixed-citation xmlns:xlink="http://www.w3.org/1999/xlink" xlink:type="simple"><person-group><name name-style="western"><surname>Frost</surname><given-names>D</given-names></name></person-group> (<year>2019</year>) Amphibian Species of the World: an Online Reference. Version 6.0 (30 January 2019). American Museum of Natural History, New York. <ext-link xlink:type="simple" ext-link-type="uri" xlink:href="http://research.amnh.org/herpetology/amphibia/index.html">http://research.amnh.org/herpetology/amphibia/index.html</ext-link> [Accessed on: 2019-3-1]</mixed-citation></ref><ref id="B87"><mixed-citation xmlns:xlink="http://www.w3.org/1999/xlink" xlink:type="simple"><person-group><name name-style="western"><surname>Shaw</surname><given-names>G</given-names></name></person-group> (<year>1802</year>) General Zoology or Systematic Natural History. Volume III, Part 1. <tp:taxon-name><tp:taxon-name-part taxon-name-part-type="class">Amphibia</tp:taxon-name-part></tp:taxon-name>. London: Thomas Davison.</mixed-citation></ref><ref id="B9"><mixed-citation xmlns:xlink="http://www.w3.org/1999/xlink" xlink:type="simple"><person-group><name name-style="western"><surname>Blackburn</surname><given-names>DC</given-names></name><name name-style="western"><surname>Scali</surname><given-names>S</given-names></name></person-group> (<year>2014</year>) <article-title>An annotated catalog of the type specimens of <tp:taxon-name><tp:taxon-name-part taxon-name-part-type="class">Amphibia</tp:taxon-name-part></tp:taxon-name> in the collection of the Museo Civico di Storia Naturale, Milan, Italy.</article-title><source>Herpetological Monographs</source><volume>28</volume>: <fpage>24</fpage>–<lpage>45</lpage>. <ext-link xlink:type="simple" ext-link-type="doi" xlink:href="10.1655/HERPETOLOGICA-D-13-00008">https://doi.org/10.1655/HERPETOLOGICA-D-13-00008</ext-link></mixed-citation></ref><ref id="B21"><mixed-citation xmlns:xlink="http://www.w3.org/1999/xlink" xlink:type="simple"><person-group><name name-style="western"><surname>Crottini</surname><given-names>A</given-names></name><name name-style="western"><surname>Andreone</surname><given-names>F</given-names></name><name name-style="western"><surname>Kosuch</surname><given-names>J</given-names></name><name name-style="western"><surname>Borkin</surname><given-names>L</given-names></name><name name-style="western"><surname>Litvinchuk</surname><given-names>SN</given-names></name><name name-style="western"><surname>Eggert</surname><given-names>C</given-names></name><name name-style="western"><surname>Veith</surname><given-names>M</given-names></name></person-group> (<year>2007</year>) <article-title>Fossorial but widespread: the phylogeography of the common spadefoot toad (<italic><tp:taxon-name><tp:taxon-name-part taxon-name-part-type="genus">Pelobates</tp:taxon-name-part><tp:taxon-name-part taxon-name-part-type="species">fuscus</tp:taxon-name-part></tp:taxon-name></italic>), and the role of the Po Valley as a major source of genetic variability.</article-title><source>Molecular Ecology</source><volume>16</volume>: <fpage>2734</fpage>–<lpage>2754</lpage>. <ext-link xlink:type="simple" ext-link-type="doi" xlink:href="10.1111/j.1365-294X.2007.03274.x">https://doi.org/10.1111/j.1365-294X.2007.03274.x</ext-link></mixed-citation></ref><ref id="B88"><mixed-citation xmlns:xlink="http://www.w3.org/1999/xlink" xlink:type="simple"><person-group><name name-style="western"><surname>Sillero</surname><given-names>N</given-names></name><name name-style="western"><surname>Campos</surname><given-names>J</given-names></name><name name-style="western"><surname>Bonardi</surname><given-names>A</given-names></name><name name-style="western"><surname>Corti</surname><given-names>C</given-names></name><name name-style="western"><surname>Creemers</surname><given-names>R</given-names></name><name name-style="western"><surname>Crochet</surname><given-names>P-A</given-names></name><name name-style="western"><surname>Crnobrnja Isailović</surname><given-names>J</given-names></name><name name-style="western"><surname>Denoël</surname><given-names>M</given-names></name><name name-style="western"><surname>Ficetola</surname><given-names>GF</given-names></name><name name-style="western"><surname>Gonçalves</surname><given-names>J</given-names></name><name name-style="western"><surname>Kuzmin</surname><given-names>S</given-names></name><name name-style="western"><surname>Lymberakis</surname><given-names>P</given-names></name><name name-style="western"><surname>de Pous</surname><given-names>P</given-names></name><name name-style="western"><surname>Rodríguez</surname><given-names>A</given-names></name><name name-style="western"><surname>Sindaco</surname><given-names>R</given-names></name><name name-style="western"><surname>Speybroeck</surname><given-names>J</given-names></name><name name-style="western"><surname>Toxopeus</surname><given-names>B</given-names></name><name name-style="western"><surname>Vieites</surname><given-names>DR</given-names></name><name name-style="western"><surname>Vences</surname><given-names>M</given-names></name></person-group> (<year>2014</year>) <article-title>Updated distribution and biogeography of amphibians and reptiles of Europe.</article-title><source><tp:taxon-name><tp:taxon-name-part taxon-name-part-type="class">Amphibia</tp:taxon-name-part></tp:taxon-name>-<tp:taxon-name><tp:taxon-name-part taxon-name-part-type="class">Reptilia</tp:taxon-name-part></tp:taxon-name></source><volume>35</volume>: <fpage>1</fpage>–<lpage>31</lpage>. <ext-link xlink:type="simple" ext-link-type="doi" xlink:href="10.1163/15685381-00002935">https://doi.org/10.1163/15685381-00002935</ext-link></mixed-citation></ref><ref id="B31"><mixed-citation xmlns:xlink="http://www.w3.org/1999/xlink" xlink:type="simple"><person-group><name name-style="western"><surname>Dufresnes</surname><given-names>C</given-names></name><name name-style="western"><surname>Strachinis</surname><given-names>I</given-names></name><name name-style="western"><surname>Suriadna</surname><given-names>N</given-names></name><name name-style="western"><surname>Mykytynets</surname><given-names>G</given-names></name><name name-style="western"><surname>Cogălniceanu</surname><given-names>D</given-names></name><name name-style="western"><surname>Székely</surname><given-names>P</given-names></name><name name-style="western"><surname>Vukov</surname><given-names>T</given-names></name><name name-style="western"><surname>Arntzen</surname><given-names>JW</given-names></name><name name-style="western"><surname>Wielstra</surname><given-names>B</given-names></name><name name-style="western"><surname>Lymberakis</surname><given-names>P</given-names></name><name name-style="western"><surname>Geffen</surname><given-names>E</given-names></name><name name-style="western"><surname>Gafny</surname><given-names>S</given-names></name><name name-style="western"><surname>Kumlutas</surname><given-names>Y</given-names></name><name name-style="western"><surname>Ilgaz</surname><given-names>C</given-names></name><name name-style="western"><surname>Candan</surname><given-names>K</given-names></name><name name-style="western"><surname>Mizsei</surname><given-names>E</given-names></name><name name-style="western"><surname>Szabolcs</surname><given-names>M</given-names></name><name name-style="western"><surname>Kolenda</surname><given-names>K</given-names></name><name name-style="western"><surname>Smirnov</surname><given-names>N</given-names></name><name name-style="western"><surname>Geniez</surname><given-names>P</given-names></name><name name-style="western"><surname>Lukanov</surname><given-names>S</given-names></name><name name-style="western"><surname>Crochet</surname><given-names>P-A</given-names></name><name name-style="western"><surname>Dubey</surname><given-names>S</given-names></name><name name-style="western"><surname>Perrin</surname><given-names>N</given-names></name><name name-style="western"><surname>Litvinchuk</surname><given-names>S</given-names></name><name name-style="western"><surname>Denoël</surname><given-names>M</given-names></name></person-group> (<year>2019b</year>) Phylogeography of a cryptic speciation continuum in Eurasian spadefoot toads (<italic><tp:taxon-name><tp:taxon-name-part taxon-name-part-type="genus">Pelobates</tp:taxon-name-part></tp:taxon-name></italic>). Molecular Ecology. <ext-link xlink:type="simple" ext-link-type="doi" xlink:href="10.1111/mec.15133">https://doi.org/10.1111/mec.15133</ext-link></mixed-citation></ref><ref id="B19"><mixed-citation xmlns:xlink="http://www.w3.org/1999/xlink" xlink:type="simple"><person-group><name name-style="western"><surname>Creemers</surname><given-names>RCM</given-names></name><name name-style="western"><surname>van Delft</surname><given-names>JJCW</given-names></name></person-group> (<year>2009</year>) <source>De amfibieën en reptielen van Nederland.</source><publisher-name>Nationaal Natuurhistorisch Museum Naturalis</publisher-name>, <publisher-loc>Leiden</publisher-loc>, <size units="page">476 pp</size>.</mixed-citation></ref><ref id="B4"><mixed-citation xmlns:xlink="http://www.w3.org/1999/xlink" xlink:type="simple"><person-group><name name-style="western"><surname>Bauwens</surname><given-names>D</given-names></name><name name-style="western"><surname>Claus</surname><given-names>K</given-names></name></person-group> (<year>1996</year>) <source>Verspreiding van Amfibieën en Reptielen in Vlaanderen.</source><publisher-name>De Wielewaal Natuurvereniging</publisher-name>, <publisher-loc>Turnhout</publisher-loc>, <size units="page">192 pp</size>.</mixed-citation></ref><ref id="B8"><mixed-citation xmlns:xlink="http://www.w3.org/1999/xlink" xlink:type="simple"><person-group><name name-style="western"><surname>Bitz</surname><given-names>A</given-names></name><name name-style="western"><surname>König</surname><given-names>H</given-names></name><name name-style="western"><surname>Simon</surname><given-names>L</given-names></name></person-group> (<year>1996</year>) <article-title>Knaublauchkröte – <italic><tp:taxon-name><tp:taxon-name-part taxon-name-part-type="genus">Pelobates</tp:taxon-name-part><tp:taxon-name-part taxon-name-part-type="species">fuscus</tp:taxon-name-part></tp:taxon-name></italic> (Laurenti, 1768).</article-title> In: <person-group><name name-style="western"><surname>Bitz</surname><given-names>A</given-names></name><name name-style="western"><surname>Fischer</surname><given-names>K</given-names></name><name name-style="western"><surname>Simon</surname><given-names>L</given-names></name><name name-style="western"><surname>Thiele</surname><given-names>R</given-names></name><name name-style="western"><surname>Veith</surname><given-names>M</given-names></name></person-group> (<role>Eds</role>) <issue-title>Die Amphibien und Reptilien in Rheinland-Pfalz.</issue-title><source>GNOR, Landau</source>, <fpage>165</fpage>–<lpage>182</lpage>.</mixed-citation></ref><ref id="B16"><mixed-citation xmlns:xlink="http://www.w3.org/1999/xlink" xlink:type="simple"><person-group><name name-style="western"><surname>Chmela</surname><given-names>C</given-names></name><name name-style="western"><surname>Kronshage</surname><given-names>A</given-names></name></person-group> (<year>2011</year>) <article-title>Knoblauchkröte – <italic><tp:taxon-name><tp:taxon-name-part taxon-name-part-type="genus">Pelobates</tp:taxon-name-part><tp:taxon-name-part taxon-name-part-type="species">fuscus</tp:taxon-name-part></tp:taxon-name></italic>.</article-title> In: <person-group><name name-style="western"><surname>Hachtel</surname><given-names>M</given-names></name><name name-style="western"><surname>Schlüpmann</surname><given-names>M</given-names></name><name name-style="western"><surname>Weddeling</surname><given-names>K</given-names></name><name name-style="western"><surname>Thiesmeier</surname><given-names>B</given-names></name><name name-style="western"><surname>Geiger</surname><given-names>A</given-names></name><name name-style="western"><surname>Willigalla</surname><given-names>C</given-names></name></person-group> (<role>Eds</role>) <issue-title>Handbuch der Amphibien und Reptilien Nordrhein-Westfalens Band 1.</issue-title><source>Laurenti Verlag, Bielefeld</source>, <fpage>543</fpage>–<lpage>582</lpage>.</mixed-citation></ref><ref id="B35"><mixed-citation xmlns:xlink="http://www.w3.org/1999/xlink" xlink:type="simple"><person-group><name name-style="western"><surname>Eggert</surname><given-names>C</given-names></name><name name-style="western"><surname>Vacher</surname><given-names>J-P</given-names></name></person-group> (<year>2012</year>) <article-title><italic><tp:taxon-name><tp:taxon-name-part taxon-name-part-type="genus">Pelobates</tp:taxon-name-part><tp:taxon-name-part taxon-name-part-type="species">fuscus</tp:taxon-name-part></tp:taxon-name></italic> (Laurenti, 1768). Pélobate brun.</article-title> In: <person-group><name name-style="western"><surname>Lescure</surname><given-names>J</given-names></name><name name-style="western"><surname>de Massary</surname><given-names>JC</given-names></name></person-group> (<role>Eds</role>) <issue-title>Atlas des amphibiens et reptiles de France.</issue-title><source>Biotope, Mèze and Muséum national d’Histoire naturelle, Paris</source>, <fpage>102</fpage>–<lpage>103</lpage>.</mixed-citation></ref><ref id="B71"><mixed-citation xmlns:xlink="http://www.w3.org/1999/xlink" xlink:type="simple"><person-group><name name-style="western"><surname>Nöllert</surname><given-names>A</given-names></name><name name-style="western"><surname>Günther</surname><given-names>R</given-names></name></person-group> (<year>1996</year>) <article-title>Knoblauchkröte – <italic><tp:taxon-name><tp:taxon-name-part taxon-name-part-type="genus">Pelobates</tp:taxon-name-part><tp:taxon-name-part taxon-name-part-type="species">fuscus</tp:taxon-name-part></tp:taxon-name></italic> (Laurenti, 1768).</article-title> In: <person-group><name name-style="western"><surname>Günther</surname><given-names>R</given-names></name></person-group> (<role>Ed.</role>) <issue-title>Die Amphibien und Reptilien Deutschlands.</issue-title><source>Gustav Fisher, Jena</source>, <fpage>252</fpage>–<lpage>274</lpage>.</mixed-citation></ref><ref id="B49"><mixed-citation xmlns:xlink="http://www.w3.org/1999/xlink" xlink:type="simple"><person-group><name name-style="western"><surname>Kuzmin</surname><given-names>SL</given-names></name></person-group> (<year>1999</year>) <source>The amphibians of the former Soviet Union.</source><publisher-name>Pensoft Publisher</publisher-name>, <publisher-loc>Sofia</publisher-loc>, <size units="page">538 pp</size>.</mixed-citation></ref><ref id="B74"><mixed-citation xmlns:xlink="http://www.w3.org/1999/xlink" xlink:type="simple"><person-group><name name-style="western"><surname>Nyström</surname><given-names>P</given-names></name><name name-style="western"><surname>Hansson</surname><given-names>J</given-names></name><name name-style="western"><surname>Månsson</surname><given-names>J</given-names></name><name name-style="western"><surname>Sundstedt</surname><given-names>M</given-names></name><name name-style="western"><surname>Reslow</surname><given-names>C</given-names></name><name name-style="western"><surname>Broström</surname><given-names>A</given-names></name></person-group> (<year>2007</year>) <article-title>A documented amphibian decline over 40 years: possible causes and implications for species recovery.</article-title><source>Biological Conservation</source><volume>138</volume>: <fpage>399</fpage>–<lpage>411</lpage>. <ext-link xlink:type="simple" ext-link-type="doi" xlink:href="10.1016/j.biocon.2007.05.007">https://doi.org/10.1016/j.biocon.2007.05.007</ext-link></mixed-citation></ref><ref id="B91"><mixed-citation xmlns:xlink="http://www.w3.org/1999/xlink" xlink:type="simple"><person-group><name name-style="western"><surname>Stojankov</surname><given-names>A</given-names></name><name name-style="western"><surname>Tzankov</surname><given-names>N</given-names></name><name name-style="western"><surname>Naumov</surname><given-names>B</given-names></name></person-group> (<year>2011</year>) <source>Die Amphibien und Reptilien Bulgariens.</source><publisher-name>Chimaira</publisher-name>, <publisher-loc>Frankfurth am Main</publisher-loc>, <size units="page">588 pp</size>.</mixed-citation></ref><ref id="B106"><mixed-citation xmlns:xlink="http://www.w3.org/1999/xlink" xlink:type="simple"><person-group><name name-style="western"><surname>Vukov</surname><given-names>T</given-names></name><name name-style="western"><surname>Kalezić</surname><given-names>ML</given-names></name><name name-style="western"><surname>Tomović</surname><given-names>L</given-names></name><name name-style="western"><surname>Krizmanić</surname><given-names>I</given-names></name><name name-style="western"><surname>Jović</surname><given-names>D</given-names></name><name name-style="western"><surname>Labus</surname><given-names>N</given-names></name><name name-style="western"><surname>Džukić</surname><given-names>G</given-names></name></person-group> (<year>2013</year>) <article-title>Amphibians in Serbia: distribution and diversity patterns.</article-title><source>Bulletin of the Natural History Museum</source><volume>6</volume>: <fpage>90</fpage>–<lpage>112</lpage>. <ext-link xlink:type="simple" ext-link-type="doi" xlink:href="10.5937/bnhmb1306090V">https://doi.org/10.5937/bnhmb1306090V</ext-link></mixed-citation></ref><ref id="B33"><mixed-citation xmlns:xlink="http://www.w3.org/1999/xlink" xlink:type="simple"><person-group><name name-style="western"><surname>Džukić</surname><given-names>G</given-names></name><name name-style="western"><surname>Beškov</surname><given-names>V</given-names></name><name name-style="western"><surname>Sidrovska</surname><given-names>V</given-names></name><name name-style="western"><surname>Cogǎlniceanu</surname><given-names>D</given-names></name><name name-style="western"><surname>Kalezić</surname><given-names>ML</given-names></name></person-group> (<year>2008</year>) <article-title>Contemporary chorology of the spadefoot toads (<italic><tp:taxon-name><tp:taxon-name-part taxon-name-part-type="genus">Pelobates</tp:taxon-name-part></tp:taxon-name></italic> spp.) in the Balkan Peninsula.</article-title><source>Zeitschrift fur Feldherpetologie</source><volume>15</volume>: <fpage>61</fpage>–<lpage>78</lpage>.</mixed-citation></ref><ref id="B23"><mixed-citation xmlns:xlink="http://www.w3.org/1999/xlink" xlink:type="simple"><person-group><name name-style="western"><surname>Curić</surname><given-names>A</given-names></name><name name-style="western"><surname>Zimić</surname><given-names>A</given-names></name><name name-style="western"><surname>Bogdanović</surname><given-names>T</given-names></name><name name-style="western"><surname>Jelić</surname><given-names>D</given-names></name></person-group> (<year>2018</year>) <article-title>New data and distribution of common spadefoot toad <italic><tp:taxon-name><tp:taxon-name-part taxon-name-part-type="genus">Pelobates</tp:taxon-name-part><tp:taxon-name-part taxon-name-part-type="species">fuscus</tp:taxon-name-part></tp:taxon-name></italic> (Laurenti, 1768) (<tp:taxon-name><tp:taxon-name-part taxon-name-part-type="order">Anura</tp:taxon-name-part></tp:taxon-name>: <tp:taxon-name><tp:taxon-name-part taxon-name-part-type="family">Pelobatidae</tp:taxon-name-part></tp:taxon-name>) in Western Balkans.</article-title><source>North-Western Journal of Zoology</source><volume>14</volume>: <fpage>50</fpage>–<lpage>59</lpage>.</mixed-citation></ref><ref id="B15"><mixed-citation xmlns:xlink="http://www.w3.org/1999/xlink" xlink:type="simple"><person-group><name name-style="western"><surname>Cabela</surname><given-names>A</given-names></name><name name-style="western"><surname>Grillitsch</surname><given-names>H</given-names></name><name name-style="western"><surname>Tiedemann</surname><given-names>F</given-names></name></person-group> (<year>2001</year>) <source>Atlas zur Verbreitung und Ökologie der Amphibien und Reptilien in Österreich.</source><publisher-name>Umweltbundesamt</publisher-name>, <publisher-loc>Wien</publisher-loc>, <size units="page">880 pp</size>.</mixed-citation></ref><ref id="B3"><mixed-citation xmlns:xlink="http://www.w3.org/1999/xlink" xlink:type="simple"><person-group><name name-style="western"><surname>Andreone</surname><given-names>F</given-names></name></person-group> (<year>2006</year>) <article-title><italic><tp:taxon-name><tp:taxon-name-part taxon-name-part-type="genus">Pelobates</tp:taxon-name-part><tp:taxon-name-part taxon-name-part-type="species">fuscus</tp:taxon-name-part></tp:taxon-name></italic> (Laurenti, 1768).</article-title> In: <person-group><name name-style="western"><surname>Sindaco</surname><given-names>R</given-names></name><name name-style="western"><surname>Doria</surname><given-names>G</given-names></name><name name-style="western"><surname>Razzetti</surname><given-names>E</given-names></name><name name-style="western"><surname>Bernini</surname><given-names>F</given-names></name></person-group> (<role>Eds</role>) <issue-title>Atlanti degli anfibi e dei rettili d’Italia Atlas of Italian amphibians and reptiles.</issue-title><source>Edizioni Polistampa, Firenze</source>, <fpage>292</fpage>–<lpage>297</lpage>.</mixed-citation></ref><ref id="B1"><mixed-citation xmlns:xlink="http://www.w3.org/1999/xlink" xlink:type="simple"><person-group><name name-style="western"><surname>Agasyan</surname><given-names>A</given-names></name><name name-style="western"><surname>Avci</surname><given-names>A</given-names></name><name name-style="western"><surname>Tuniyev</surname><given-names>B</given-names></name><name name-style="western"><surname>Isailovic</surname><given-names>JC</given-names></name><name name-style="western"><surname>Lymberakis</surname><given-names>P</given-names></name><name name-style="western"><surname>Andrén</surname><given-names>C</given-names></name><name name-style="western"><surname>Cogǎlniceanu</surname><given-names>D</given-names></name><name name-style="western"><surname>Wilkinson</surname><given-names>J</given-names></name><name name-style="western"><surname>Ananjeva</surname><given-names>N</given-names></name><name name-style="western"><surname>Uzüm</surname><given-names>N</given-names></name></person-group> (<year>2009a</year>) <italic><tp:taxon-name><tp:taxon-name-part taxon-name-part-type="genus">Pelobates</tp:taxon-name-part><tp:taxon-name-part taxon-name-part-type="species">fuscus</tp:taxon-name-part></tp:taxon-name></italic>. The IUCN Red List of Threatened Species: eT16498A5951455. <ext-link xlink:type="simple" ext-link-type="doi" xlink:href="10.2305/IUCN.UK.2009.RLTS.T16498A5951455.en">https://doi.org/10.2305/IUCN.UK.2009.RLTS.T16498A5951455.en</ext-link></mixed-citation></ref><ref id="B32"><mixed-citation xmlns:xlink="http://www.w3.org/1999/xlink" xlink:type="simple"><person-group><name name-style="western"><surname>Džukić</surname><given-names>G</given-names></name><name name-style="western"><surname>Beškov</surname><given-names>V</given-names></name><name name-style="western"><surname>Sidorovska</surname><given-names>V</given-names></name><name name-style="western"><surname>Cogǎlniceanu</surname><given-names>D</given-names></name><name name-style="western"><surname>Kalezić</surname><given-names>M</given-names></name></person-group> (<year>2005</year>) Historical and contemporary ranges of the spadefoot toads <italic><tp:taxon-name><tp:taxon-name-part taxon-name-part-type="genus">Pelobates</tp:taxon-name-part></tp:taxon-name></italic> spp. (<tp:taxon-name><tp:taxon-name-part taxon-name-part-type="class">Amphibia</tp:taxon-name-part></tp:taxon-name>: <tp:taxon-name><tp:taxon-name-part taxon-name-part-type="order">Anura</tp:taxon-name-part></tp:taxon-name>) in the Balkan Peninsula. Acta Zoologica Cracoviensia 48A: 1–9. <ext-link xlink:type="simple" ext-link-type="doi" xlink:href="10.3409/173491505783995699">https://doi.org/10.3409/173491505783995699</ext-link></mixed-citation></ref><ref id="B34"><mixed-citation xmlns:xlink="http://www.w3.org/1999/xlink" xlink:type="simple"><person-group><name name-style="western"><surname>Eggert</surname><given-names>C</given-names></name><name name-style="western"><surname>Cogălniceanu</surname><given-names>D</given-names></name><name name-style="western"><surname>Veith</surname><given-names>M</given-names></name><name name-style="western"><surname>Džukić</surname><given-names>G</given-names></name><name name-style="western"><surname>Taberlet</surname><given-names>P</given-names></name></person-group> (<year>2006</year>) <article-title>The declining spadefoot toad, <italic><tp:taxon-name><tp:taxon-name-part taxon-name-part-type="genus">Pelobates</tp:taxon-name-part><tp:taxon-name-part taxon-name-part-type="species">fuscus</tp:taxon-name-part></tp:taxon-name></italic> (<tp:taxon-name><tp:taxon-name-part taxon-name-part-type="family">Pelobatidae</tp:taxon-name-part></tp:taxon-name>): paleo and recent environmental changes as a major influence on current population structure and status.</article-title><source>Conservation Genetics</source><volume>7</volume>: <fpage>185</fpage>–<lpage>195</lpage>. <ext-link xlink:type="simple" ext-link-type="doi" xlink:href="10.1007/s10592-006-9124-y">https://doi.org/10.1007/s10592-006-9124-y</ext-link></mixed-citation></ref></ref-list></tp:taxon-treatment>
