# Supplementary material for: Call a spade a spade: taxonomy and distribution of Pelobates, with description of a new Balkan endemic
Source: Zookeys. 2019 Jul 2;859:131–58. doi: 10.3897/zookeys.859.33634 (PMC6616056; doi:10.3897/zookeys.859.33634)
Supplement: XML Treatment for Pelobates vespertinus [file zookeys.859.33634-treatment4.xml]

<!DOCTYPE tp:taxon-treatment
  PUBLIC "-//TaxonX//DTD Taxonomic Treatment Publishing DTD v0 20100105//EN" "tax-treatment-NSO.dtd">
<tp:taxon-treatment xmlns:tp="http://www.plazi.org/taxpub"><tp:treatment-meta><kwd-group><label>Taxon classification</label><kwd><named-content xmlns:xlink="http://www.w3.org/1999/xlink" content-type="kingdom">Animalia</named-content></kwd><kwd><named-content xmlns:xlink="http://www.w3.org/1999/xlink" content-type="order">Anura</named-content></kwd><kwd><named-content xmlns:xlink="http://www.w3.org/1999/xlink" content-type="family">Pelobatidae</named-content></kwd></kwd-group><mixed-citation publication-type="journal"><person-group><name><surname>Dufresnes</surname><given-names>Christophe</given-names></name><name><surname>Strachinis</surname><given-names>Ilias</given-names></name><name><surname>Tzoras</surname><given-names>Elias</given-names></name><name><surname>Litvinchuk</surname><given-names>Spartak N.</given-names></name><name><surname>Denoël</surname><given-names>Mathieu</given-names></name></person-group><article-title>Call a spade a spade: taxonomy and distribution of <italic><tp:taxon-name><tp:taxon-name-part taxon-name-part-type="genus" reg="Pelobates">Pelobates</tp:taxon-name-part></tp:taxon-name></italic>, with description of a new Balkan endemic</article-title><source>Zookeys</source><day>02</day><month>7</month><year>2019</year><volume>859</volume><fpage>131</fpage><lpage>158</lpage><pub-id pub-id-type="doi">10.3897/zookeys.859.33634</pub-id></mixed-citation></tp:treatment-meta><tp:nomenclature><tp:taxon-name>
            <tp:taxon-name-part taxon-name-part-type="genus" reg="Pelobates">Pelobates</tp:taxon-name-part>
            <tp:taxon-name-part taxon-name-part-type="species" reg="vespertinus">vespertinus</tp:taxon-name-part>
          </tp:taxon-name><tp:taxon-authority>(Pallas, 1771)</tp:taxon-authority><!--PageBreak --></tp:nomenclature><tp:treatment-sec sec-type="diagnosis" id="SECID0EBHBG"><title>Diagnosis.</title><p>Morphologically close to its sister species <italic><tp:taxon-name><tp:taxon-name-part taxon-name-part-type="genus" reg="Pelobates">P.</tp:taxon-name-part><tp:taxon-name-part taxon-name-part-type="species" reg="fuscus">fuscus</tp:taxon-name-part></tp:taxon-name></italic>, it similarly features pale metatarsal spades and a domed skull. The coloration also spans the gray-yellowish-brownish spectrum, including reddish individuals (Fig. <xref ref-type="fig" rid="F3">3</xref>); orange dots can be heavily marked or absent (Fig. <xref ref-type="fig" rid="F3">3</xref>). It differs from <italic><tp:taxon-name><tp:taxon-name-part taxon-name-part-type="genus" reg="Pelobates">P.</tp:taxon-name-part><tp:taxon-name-part taxon-name-part-type="species" reg="fuscus">fuscus</tp:taxon-name-part></tp:taxon-name></italic> by most individuals having three light longitudinal stripes on the dorsum (<xref ref-type="bibr" rid="B95">Suriadna et al. 2016</xref>), as well as a dark stripe between the eyes (<xref ref-type="bibr" rid="B50">Lada et al. 2005</xref>). Sexes of similar size (Fig. <xref ref-type="fig" rid="F2">2</xref>). Average SVL = 47 mm (range: 29–59 mm) for females (<italic>n</italic> = 3 populations) and 48 mm (29–61 mm) for males (<italic>n</italic> = 12 populations) (Suppl. material <xref ref-type="supplementary-material" rid="S1">1</xref>; Table S1, Fig. <xref ref-type="fig" rid="F2">2</xref>). The karyotype consists of seven large and six small pairs of two-armed chromosomes (<xref ref-type="bibr" rid="B57">Manilo and Manuilova 2013</xref>; <xref ref-type="bibr" rid="B94">Suriadna 2014</xref>). NORs (secondary constrictions) are in the short arm of pair 7 (<xref ref-type="bibr" rid="B56">Manilo and Radchenko 2008</xref>). The nuclear DNA content averages 9.2–9.4 pg (<xref ref-type="bibr" rid="B52">Litvinchuk et al. 2013</xref>). As shown in Table <xref ref-type="table" rid="T1">1</xref>, <italic><tp:taxon-name><tp:taxon-name-part taxon-name-part-type="genus" reg="Pelobates">P.</tp:taxon-name-part><tp:taxon-name-part taxon-name-part-type="species" reg="vespertinus">vespertinus</tp:taxon-name-part></tp:taxon-name></italic> differs from <italic><tp:taxon-name><tp:taxon-name-part taxon-name-part-type="genus" reg="Pelobates">P.</tp:taxon-name-part><tp:taxon-name-part taxon-name-part-type="species" reg="fuscus">fuscus</tp:taxon-name-part></tp:taxon-name></italic> by 2.5% at mtDNA and 0.13% at nuclear DNA (<xref ref-type="bibr" rid="B31">Dufresnes et al. 2019b</xref>). The genome of <italic><tp:taxon-name><tp:taxon-name-part taxon-name-part-type="genus" reg="Pelobates">P.</tp:taxon-name-part><tp:taxon-name-part taxon-name-part-type="species" reg="vespertinus">vespertinus</tp:taxon-name-part></tp:taxon-name></italic> is about 5% larger than <italic><tp:taxon-name><tp:taxon-name-part taxon-name-part-type="genus" reg="Pelobates">P.</tp:taxon-name-part><tp:taxon-name-part taxon-name-part-type="species" reg="fuscus">fuscus</tp:taxon-name-part></tp:taxon-name></italic> (<xref ref-type="bibr" rid="B13">Borkin et al. 2001</xref>; <xref ref-type="bibr" rid="B52">Litvinchuk et al. 2013</xref>; <xref ref-type="bibr" rid="B94">Suriadna 2014</xref>).</p></tp:treatment-sec><tp:treatment-sec sec-type="Taxonomy" id="SECID0ENLBG"><title>Taxonomy.</title><p>Originally named <bold><italic><tp:taxon-name><tp:taxon-name-part taxon-name-part-type="genus" reg="Rana">Rana</tp:taxon-name-part><tp:taxon-name-part taxon-name-part-type="species" reg="vespertina">vespertina</tp:taxon-name-part></tp:taxon-name></italic> Pallas, 1771</bold>; type locality: not specifically designated, but the author mentioned this taxon in Zarbay Creek (“Bach Sarbei”, Samara oblast), Russia, which can be considered as the type locality; type(s): not mentioned. Three junior synonyms. <bold><tp:taxon-name><tp:taxon-name-part taxon-name-part-type="genus" reg="Pelobates">Pelobates</tp:taxon-name-part><tp:taxon-name-part taxon-name-part-type="species" reg="fuscus">fuscus</tp:taxon-name-part><tp:taxon-name-part taxon-name-part-type="infraspecific-rank">var.</tp:taxon-name-part><tp:taxon-name-part taxon-name-part-type="variety" reg="orientalis">orientalis</tp:taxon-name-part></tp:taxon-name> Severtsov, 1855</bold>; type locality: “Voronezhskaya Gubernia” (Voronezh governorate), Russia; type(s): not mentioned. <bold><italic><tp:taxon-name><tp:taxon-name-part taxon-name-part-type="genus" reg="Pelobates">Pelobates</tp:taxon-name-part><tp:taxon-name-part taxon-name-part-type="species" reg="campestris">campestris</tp:taxon-name-part></tp:taxon-name></italic> Severtsov, 1855</bold>; type locality: between Bityug, Don and Ikorets rivers in today’s Voronezh province, Russia; type(s): not mentioned. <bold><italic><tp:taxon-name><tp:taxon-name-part taxon-name-part-type="genus" reg="Pelobates">Pelobates</tp:taxon-name-part><tp:taxon-name-part taxon-name-part-type="species" reg="borkini">borkini</tp:taxon-name-part></tp:taxon-name></italic> Zagorodniuk, 2003</bold>; proposed for the eastern form of <italic><tp:taxon-name><tp:taxon-name-part taxon-name-part-type="genus" reg="Pelobates">P.</tp:taxon-name-part><tp:taxon-name-part taxon-name-part-type="species" reg="fuscus">fuscus</tp:taxon-name-part></tp:taxon-name></italic> but nomen nudum because neither a type specimen nor a type locality were designated (<xref ref-type="bibr" rid="B107">Zagorodniuk 2003</xref>). <italic><tp:taxon-name><tp:taxon-name-part taxon-name-part-type="genus" reg="Pelobates">Pelobates</tp:taxon-name-part><tp:taxon-name-part taxon-name-part-type="species" reg="vespertinus">vespertinus</tp:taxon-name-part></tp:taxon-name></italic> was previously considered a subspecies of the common spadefoot, as <italic><tp:taxon-name><tp:taxon-name-part taxon-name-part-type="genus" reg="Pelobates">Pelobates</tp:taxon-name-part><tp:taxon-name-part taxon-name-part-type="species" reg="fuscus">fuscus</tp:taxon-name-part><tp:taxon-name-part taxon-name-part-type="subspecies" reg="vespertinus">vespertinus</tp:taxon-name-part></tp:taxon-name></italic> (<xref ref-type="bibr" rid="B20">Crochet and Dubois 2004</xref>). The significant divergence (~2–3 My) and restricted admixture with <italic><tp:taxon-name><tp:taxon-name-part taxon-name-part-type="genus" reg="Pelobates">P.</tp:taxon-name-part><tp:taxon-name-part taxon-name-part-type="species" reg="fuscus">fuscus</tp:taxon-name-part></tp:taxon-name></italic>, consistent with reproductive isolation, both support the distinction of <italic><tp:taxon-name><tp:taxon-name-part taxon-name-part-type="genus" reg="Pelobates">P.</tp:taxon-name-part><tp:taxon-name-part taxon-name-part-type="species" reg="vespertinus">vespertinus</tp:taxon-name-part></tp:taxon-name></italic> as a separate species (<xref ref-type="bibr" rid="B52">Litvinchuk et al. 2013</xref>; <xref ref-type="bibr" rid="B31">Dufresnes et al. 2019b</xref>), as also proposed from genome size differences (<xref ref-type="bibr" rid="B94">Suriadna 2014</xref>).</p></tp:treatment-sec><tp:treatment-sec sec-type="distribution" id="SECID0E3PBG"><title>Distribution.</title><p>A lowland species (0–830 m elevation a.s.l.) widespread from the contact zone with <italic><tp:taxon-name><tp:taxon-name-part taxon-name-part-type="genus" reg="Pelobates">P.</tp:taxon-name-part><tp:taxon-name-part taxon-name-part-type="species" reg="fuscus">fuscus</tp:taxon-name-part></tp:taxon-name></italic>, to western Siberia and Kazakhstan, and along the Ural River (<xref ref-type="bibr" rid="B49">Kuzmin 1999</xref>) (Fig. <xref ref-type="fig" rid="F1">1</xref>). However, the exact limits with <italic><tp:taxon-name><tp:taxon-name-part taxon-name-part-type="genus" reg="Pelobates">P.</tp:taxon-name-part><tp:taxon-name-part taxon-name-part-type="species" reg="fuscus">fuscus</tp:taxon-name-part></tp:taxon-name></italic> are not known in the northern 700 km of the distribution range. Detailed genetic data showed that the transition extends between the Kursk region to southern Ukraine (<xref ref-type="bibr" rid="B52">Litvinchuk et al. 2013</xref>; <xref ref-type="bibr" rid="B31">Dufresnes et al. 2019b</xref>). In the south, it is present along the Sea of Azov coast to the northern Caucasus (<xref ref-type="bibr" rid="B49">Kuzmin 1999</xref>; <xref ref-type="bibr" rid="B95">Suriadna et al. 2016</xref>). Spadefoot populations in the Crimea are attributed to <italic><tp:taxon-name><tp:taxon-name-part taxon-name-part-type="genus" reg="Pelobates">P.</tp:taxon-name-part><tp:taxon-name-part taxon-name-part-type="species" reg="vespertinus">vespertinus</tp:taxon-name-part></tp:taxon-name></italic> (<xref ref-type="bibr" rid="B52">Litvinchuk et al. 2013</xref>). The southernmost <!--PageBreak -->populations are in Dagestan, where it is sympatric with <italic><tp:taxon-name><tp:taxon-name-part taxon-name-part-type="genus" reg="Pelobates">P.</tp:taxon-name-part><tp:taxon-name-part taxon-name-part-type="species" reg="syriacus">syriacus</tp:taxon-name-part></tp:taxon-name></italic> (<xref ref-type="bibr" rid="B58">Mazanaeva and Askenderov 2007</xref>). IUCN Status: Not Evaluated, as <italic><tp:taxon-name><tp:taxon-name-part taxon-name-part-type="genus" reg="Pelobates">P.</tp:taxon-name-part><tp:taxon-name-part taxon-name-part-type="species" reg="vespertinus">vespertinus</tp:taxon-name-part></tp:taxon-name></italic> was previously included in the <italic><tp:taxon-name><tp:taxon-name-part taxon-name-part-type="genus" reg="Pelobates">P.</tp:taxon-name-part><tp:taxon-name-part taxon-name-part-type="species" reg="fuscus">fuscus</tp:taxon-name-part></tp:taxon-name></italic> assessment.</p></tp:treatment-sec><tp:treatment-sec sec-type="Diversity" id="SECID0EGTBG"><title>Diversity.</title><p><xref ref-type="bibr" rid="B21">Crottini et al. (2007)</xref> and Litvinchuck et al. (2013) provided detailed phylogeographic accounts for this species (as the “eastern lineage of <italic><tp:taxon-name><tp:taxon-name-part taxon-name-part-type="genus" reg="Pelobates">P.</tp:taxon-name-part><tp:taxon-name-part taxon-name-part-type="species" reg="fuscus">fuscus</tp:taxon-name-part></tp:taxon-name></italic>”), which consists of a homogenous clade that expanded from a single glacial refugia located in the eastern shores of the Sea of Azov. <italic><tp:taxon-name><tp:taxon-name-part taxon-name-part-type="genus" reg="Pelobates">Pelobates</tp:taxon-name-part><tp:taxon-name-part taxon-name-part-type="species" reg="vespertinus">vespertinus</tp:taxon-name-part></tp:taxon-name></italic> forms a narrow hybrid zone (&lt; 20 km) with <italic><tp:taxon-name><tp:taxon-name-part taxon-name-part-type="genus" reg="Pelobates">P.</tp:taxon-name-part><tp:taxon-name-part taxon-name-part-type="species" reg="fuscus">fuscus</tp:taxon-name-part></tp:taxon-name></italic> in eastern Ukraine/western Russia (<xref ref-type="bibr" rid="B52">Litvinchuk et al. 2013</xref>; <xref ref-type="bibr" rid="B31">Dufresnes et al. 2019b</xref>).</p><!--PageBreak --></tp:treatment-sec><tp:treatment-sec><!--Section generated to contain objects referenced in tp:taxon-treatment.--><fig id="F3" position="float" orientation="portrait"><label>Figure 3.</label><caption><p>Color variation in <italic><tp:taxon-name><tp:taxon-name-part taxon-name-part-type="genus" reg="Pelobates">Pelobates</tp:taxon-name-part><tp:taxon-name-part taxon-name-part-type="species" reg="cultripes">cultripes</tp:taxon-name-part></tp:taxon-name></italic>, <italic><tp:taxon-name><tp:taxon-name-part taxon-name-part-type="genus" reg="Pelobates">P.</tp:taxon-name-part><tp:taxon-name-part taxon-name-part-type="species" reg="varaldii">varaldii</tp:taxon-name-part></tp:taxon-name></italic>, <italic><tp:taxon-name><tp:taxon-name-part taxon-name-part-type="genus" reg="Pelobates">P.</tp:taxon-name-part><tp:taxon-name-part taxon-name-part-type="species" reg="fuscus">fuscus</tp:taxon-name-part></tp:taxon-name></italic> and <italic><tp:taxon-name><tp:taxon-name-part taxon-name-part-type="genus" reg="Pelobates">P.</tp:taxon-name-part><tp:taxon-name-part taxon-name-part-type="species" reg="vespertinus">vespertinus</tp:taxon-name-part></tp:taxon-name></italic>. Photo credits and origins as follows <bold>a</bold> CD (Hérault, France) <bold>b, c</bold> CD (Algarve, Portugal) <bold>d</bold> A Sanchez Vialas (Spain) <bold>e</bold> G Martinez (Kenitra, Morocco) <bold>f–h</bold> A Sanchez Vialas (Tanger, Morocco) <bold>i, j</bold> N Suriadna (Ukraine) <bold>k</bold> CD (Wojewodztwo podkarpackie, Poland) <bold>l</bold> A Nöllert (Burgenland, Austria) <bold>m–p</bold> N Suriadna (Ukraine).</p></caption><graphic xmlns:xlink="http://www.w3.org/1999/xlink" xlink:href="zookeys-859-131-g003.jpg" position="float" orientation="portrait" xlink:type="simple" id="oo_314403.jpg"/></fig><fig id="F2" position="float" orientation="portrait"><label>Figure 2.</label><caption><p>Between-population variation of average size (snout–vent length – SVL) for each <italic><tp:taxon-name><tp:taxon-name-part taxon-name-part-type="genus" reg="Pelobates">Pelobates</tp:taxon-name-part></tp:taxon-name></italic> species, measured separately for females (pink) and males (blue). This compiles average size-data from 82 populations, representing at least 6,004 individuals (Suppl. material <xref ref-type="supplementary-material" rid="S1">1</xref>, Table S1). For <italic><tp:taxon-name><tp:taxon-name-part taxon-name-part-type="genus" reg="Pelobates">P.</tp:taxon-name-part><tp:taxon-name-part taxon-name-part-type="species" reg="balcanicus">balcanicus</tp:taxon-name-part></tp:taxon-name></italic>, it only includes populations from the nominal <italic><tp:taxon-name><tp:taxon-name-part taxon-name-part-type="genus" reg="Pelobates">P.</tp:taxon-name-part><tp:taxon-name-part taxon-name-part-type="species" reg="balcanicus">b.</tp:taxon-name-part><tp:taxon-name-part taxon-name-part-type="subspecies" reg="balcanicus">balcanicus</tp:taxon-name-part></tp:taxon-name></italic>. For <italic><tp:taxon-name><tp:taxon-name-part taxon-name-part-type="genus" reg="Pelobates">P.</tp:taxon-name-part><tp:taxon-name-part taxon-name-part-type="species" reg="syriacus">syriacus</tp:taxon-name-part></tp:taxon-name></italic>, it only includes populations from <italic><tp:taxon-name><tp:taxon-name-part taxon-name-part-type="genus" reg="Pelobates">P.</tp:taxon-name-part><tp:taxon-name-part taxon-name-part-type="species" reg="syriacus">s.</tp:taxon-name-part><tp:taxon-name-part taxon-name-part-type="subspecies" reg="boettgeri">boettgeri</tp:taxon-name-part></tp:taxon-name></italic>.</p></caption><graphic xmlns:xlink="http://www.w3.org/1999/xlink" xlink:href="zookeys-859-131-g002.jpg" position="float" orientation="portrait" xlink:type="simple" id="oo_314402.jpg"/></fig><supplementary-material xmlns:xlink="http://www.w3.org/1999/xlink" id="S1" position="float" orientation="portrait" xlink:type="simple"><label>Supplementary material 1</label><p>Average snout-vent length in <italic><tp:taxon-name><tp:taxon-name-part taxon-name-part-type="genus" reg="Pelobates">Pelobates</tp:taxon-name-part></tp:taxon-name></italic> populations</p><p>Data type: measurement</p><media xlink:href="zookeys-859-131-s001.pdf" mimetype="application" mime-subtype="pdf" position="float" orientation="portrait" xlink:type="simple" id="oo_314406.pdf"/><permissions><license xlink:type="simple"><license-p>This dataset is made available under the Open Database License (http://opendatacommons.org/licenses/odbl/1.0/). The Open Database License (ODbL) is a license agreement intended to allow users to freely share, modify, and use this Dataset while maintaining this same freedom for others, provided that the original source and author(s) are credited.</license-p></license></permissions><attrib specific-use="authors">Christophe Dufresnes, Ilias Strachinis, Elias Tzoras, Spartak N. Litvinchuk, Mathieu Denoël</attrib></supplementary-material><table-wrap id="T1" position="float" orientation="portrait"><label>Table 1.</label><caption><p>Pairwise % of genetic differences between <italic><tp:taxon-name><tp:taxon-name-part taxon-name-part-type="genus" reg="Pelobates">Pelobates</tp:taxon-name-part></tp:taxon-name></italic> taxa (from the data of <xref ref-type="bibr" rid="B31">Dufresnes et al. 2019b</xref>). The estimates below diagonal correspond to mitochondrial DNA (<italic>cyt-b</italic> + 16S, 1.2 kb); the estimates above diagonal correspond to nuclear DNA (63.5 kb of RAD tags).</p></caption><table id="TID0E4OAE" rules="all"><tbody><tr><td rowspan="1" colspan="1"/><td rowspan="1" colspan="1">
                    <bold><italic><tp:taxon-name>
                          <tp:taxon-name-part taxon-name-part-type="genus" reg="Pelobates">P.</tp:taxon-name-part>
                          <tp:taxon-name-part taxon-name-part-type="species" reg="cultripes">cultripes</tp:taxon-name-part>
                        </tp:taxon-name></italic></bold>
                  </td><td rowspan="1" colspan="1">
                    <bold><italic><tp:taxon-name>
                          <tp:taxon-name-part taxon-name-part-type="genus" reg="Pelobates">P.</tp:taxon-name-part>
                          <tp:taxon-name-part taxon-name-part-type="species" reg="varaldii">varaldii</tp:taxon-name-part>
                        </tp:taxon-name></italic></bold>
                  </td><td rowspan="1" colspan="1">
                    <bold><italic><tp:taxon-name>
                          <tp:taxon-name-part taxon-name-part-type="genus" reg="Pelobates">P.</tp:taxon-name-part>
                          <tp:taxon-name-part taxon-name-part-type="species" reg="fuscus">fuscus</tp:taxon-name-part>
                        </tp:taxon-name></italic></bold>
                  </td><td rowspan="1" colspan="1">
                    <bold><italic><tp:taxon-name>
                          <tp:taxon-name-part taxon-name-part-type="genus" reg="Pelobates">P.</tp:taxon-name-part>
                          <tp:taxon-name-part taxon-name-part-type="species" reg="vespertinus">vespertinus</tp:taxon-name-part>
                        </tp:taxon-name></italic></bold>
                  </td><td rowspan="1" colspan="1">
                    <bold><italic><tp:taxon-name>
                          <tp:taxon-name-part taxon-name-part-type="genus" reg="Pelobates">P.</tp:taxon-name-part>
                          <tp:taxon-name-part taxon-name-part-type="species" reg="syriacus">s.</tp:taxon-name-part>
                          <tp:taxon-name-part taxon-name-part-type="subspecies" reg="syriacus">syriacus</tp:taxon-name-part>
                        </tp:taxon-name></italic></bold>
                  </td><td rowspan="1" colspan="1">
                    <bold><italic><tp:taxon-name>
                          <tp:taxon-name-part taxon-name-part-type="genus" reg="Pelobates">P.</tp:taxon-name-part>
                          <tp:taxon-name-part taxon-name-part-type="species" reg="syriacus">s.</tp:taxon-name-part>
                          <tp:taxon-name-part taxon-name-part-type="subspecies" reg="boettgeri">boettgeri</tp:taxon-name-part>
                        </tp:taxon-name></italic></bold>
                  </td><td rowspan="1" colspan="1">
                    <bold><italic><tp:taxon-name>
                          <tp:taxon-name-part taxon-name-part-type="genus" reg="Pelobates">P.</tp:taxon-name-part>
                          <tp:taxon-name-part taxon-name-part-type="species" reg="balcanicus">b.</tp:taxon-name-part>
                          <tp:taxon-name-part taxon-name-part-type="subspecies" reg="balcanicus">balcanicus</tp:taxon-name-part>
                        </tp:taxon-name></italic></bold>
                  </td><td rowspan="1" colspan="1">
                    <bold><italic><tp:taxon-name>
                          <tp:taxon-name-part taxon-name-part-type="genus" reg="Pelobates">P.</tp:taxon-name-part>
                          <tp:taxon-name-part taxon-name-part-type="species" reg="balcanicus">b.</tp:taxon-name-part>
                          <tp:taxon-name-part taxon-name-part-type="subspecies" reg="chloeae">chloeae</tp:taxon-name-part>
                        </tp:taxon-name></italic></bold>
                  </td></tr><tr><td rowspan="1" colspan="1">
                    <bold><italic><tp:taxon-name>
                          <tp:taxon-name-part taxon-name-part-type="genus" reg="Pelobates">P.</tp:taxon-name-part>
                          <tp:taxon-name-part taxon-name-part-type="species" reg="cultripes">cultripes</tp:taxon-name-part>
                        </tp:taxon-name></italic></bold>
                  </td><td rowspan="1" colspan="1">–</td><td rowspan="1" colspan="1">0.40</td><td rowspan="1" colspan="1">0.66</td><td rowspan="1" colspan="1">0.75</td><td rowspan="1" colspan="1">0.72</td><td rowspan="1" colspan="1">0.70</td><td rowspan="1" colspan="1">0.74</td><td rowspan="1" colspan="1">0.73</td></tr><tr><td rowspan="1" colspan="1">
                    <bold><italic><tp:taxon-name>
                          <tp:taxon-name-part taxon-name-part-type="genus" reg="Pelobates">P.</tp:taxon-name-part>
                          <tp:taxon-name-part taxon-name-part-type="species" reg="varaldii">varaldii</tp:taxon-name-part>
                        </tp:taxon-name></italic></bold>
                  </td><td rowspan="1" colspan="1">6.0</td><td rowspan="1" colspan="1">–</td><td rowspan="1" colspan="1">0.83</td><td rowspan="1" colspan="1">0.92</td><td rowspan="1" colspan="1">0.89</td><td rowspan="1" colspan="1">0.88</td><td rowspan="1" colspan="1">0.92</td><td rowspan="1" colspan="1">0.90</td></tr><tr><td rowspan="1" colspan="1">
                    <bold><italic><tp:taxon-name>
                          <tp:taxon-name-part taxon-name-part-type="genus" reg="Pelobates">P.</tp:taxon-name-part>
                          <tp:taxon-name-part taxon-name-part-type="species" reg="fuscus">fuscus</tp:taxon-name-part>
                        </tp:taxon-name></italic></bold>
                  </td><td rowspan="1" colspan="1">10.1</td><td rowspan="1" colspan="1">10.0</td><td rowspan="1" colspan="1">–</td><td rowspan="1" colspan="1">0.13</td><td rowspan="1" colspan="1">0.63</td><td rowspan="1" colspan="1">0.62</td><td rowspan="1" colspan="1">0.65</td><td rowspan="1" colspan="1">0.64</td></tr><tr><td rowspan="1" colspan="1">
                    <bold><italic><tp:taxon-name>
                          <tp:taxon-name-part taxon-name-part-type="genus" reg="Pelobates">P.</tp:taxon-name-part>
                          <tp:taxon-name-part taxon-name-part-type="species" reg="vespertinus">vespertinus</tp:taxon-name-part>
                        </tp:taxon-name></italic></bold>
                  </td><td rowspan="1" colspan="1">9.7</td><td rowspan="1" colspan="1">9.6</td><td rowspan="1" colspan="1">2.5</td><td rowspan="1" colspan="1">–</td><td rowspan="1" colspan="1">0.71</td><td rowspan="1" colspan="1">0.70</td><td rowspan="1" colspan="1">0.74</td><td rowspan="1" colspan="1">0.73</td></tr><tr><td rowspan="1" colspan="1">
                    <bold><italic><tp:taxon-name>
                          <tp:taxon-name-part taxon-name-part-type="genus" reg="Pelobates">P.</tp:taxon-name-part>
                          <tp:taxon-name-part taxon-name-part-type="species" reg="syriacus">s.</tp:taxon-name-part>
                          <tp:taxon-name-part taxon-name-part-type="subspecies" reg="syriacus">syriacus</tp:taxon-name-part>
                        </tp:taxon-name></italic></bold>
                  </td><td rowspan="1" colspan="1">9.1</td><td rowspan="1" colspan="1">8.6</td><td rowspan="1" colspan="1">9.1</td><td rowspan="1" colspan="1">8.9</td><td rowspan="1" colspan="1">–</td><td rowspan="1" colspan="1">0.01</td><td rowspan="1" colspan="1">0.32</td><td rowspan="1" colspan="1">0.30</td></tr><tr><td rowspan="1" colspan="1">
                    <bold><italic><tp:taxon-name>
                          <tp:taxon-name-part taxon-name-part-type="genus" reg="Pelobates">P.</tp:taxon-name-part>
                          <tp:taxon-name-part taxon-name-part-type="species" reg="syriacus">s.</tp:taxon-name-part>
                          <tp:taxon-name-part taxon-name-part-type="subspecies" reg="boettgeri">boettgeri</tp:taxon-name-part>
                        </tp:taxon-name></italic></bold>
                  </td><td rowspan="1" colspan="1">9.2</td><td rowspan="1" colspan="1">8.9</td><td rowspan="1" colspan="1">9.2</td><td rowspan="1" colspan="1">9.0</td><td rowspan="1" colspan="1">1.7</td><td rowspan="1" colspan="1">–</td><td rowspan="1" colspan="1">0.31</td><td rowspan="1" colspan="1">0.29</td></tr><tr><td rowspan="1" colspan="1">
                    <bold><italic><tp:taxon-name>
                          <tp:taxon-name-part taxon-name-part-type="genus" reg="Pelobates">P.</tp:taxon-name-part>
                          <tp:taxon-name-part taxon-name-part-type="species" reg="balcanicus">b.</tp:taxon-name-part>
                          <tp:taxon-name-part taxon-name-part-type="subspecies" reg="balcanicus">balcanicus</tp:taxon-name-part>
                        </tp:taxon-name></italic></bold>
                  </td><td rowspan="1" colspan="1">9.2</td><td rowspan="1" colspan="1">8.6</td><td rowspan="1" colspan="1">8.5</td><td rowspan="1" colspan="1">8.5</td><td rowspan="1" colspan="1">7.2</td><td rowspan="1" colspan="1">7.0</td><td rowspan="1" colspan="1">–</td><td rowspan="1" colspan="1">0.02</td></tr><tr><td rowspan="1" colspan="1">
                    <bold><italic><tp:taxon-name>
                          <tp:taxon-name-part taxon-name-part-type="genus" reg="Pelobates">P.</tp:taxon-name-part>
                          <tp:taxon-name-part taxon-name-part-type="species" reg="balcanicus">b.</tp:taxon-name-part>
                          <tp:taxon-name-part taxon-name-part-type="subspecies" reg="chloeae">chloeae</tp:taxon-name-part>
                        </tp:taxon-name></italic></bold>
                  </td><td rowspan="1" colspan="1">9.2</td><td rowspan="1" colspan="1">8.2</td><td rowspan="1" colspan="1">8.5</td><td rowspan="1" colspan="1">8.6</td><td rowspan="1" colspan="1">7.7</td><td rowspan="1" colspan="1">7.7</td><td rowspan="1" colspan="1">2.8</td><td rowspan="1" colspan="1">–</td></tr></tbody></table></table-wrap><fig id="F1" position="float" orientation="portrait"><label>Figure 1.</label><caption><p>Phylogeny and distribution of <italic><tp:taxon-name><tp:taxon-name-part taxon-name-part-type="genus" reg="Pelobates">Pelobates</tp:taxon-name-part></tp:taxon-name></italic> taxa. The tree is adapted from the phylogenomic analysis of <xref ref-type="bibr" rid="B31">Dufresnes et al. (2019b)</xref>, and the map was built from known records updated with genetic data (see accounts). Note that the distribution of <italic><tp:taxon-name><tp:taxon-name-part taxon-name-part-type="genus" reg="Pelobates">P.</tp:taxon-name-part><tp:taxon-name-part taxon-name-part-type="species" reg="vespertinus">vespertinus</tp:taxon-name-part></tp:taxon-name></italic> extends further east to Kazakhstan and Siberia. Photo credits: CD (<italic><tp:taxon-name><tp:taxon-name-part taxon-name-part-type="genus" reg="Pelobates">P.</tp:taxon-name-part><tp:taxon-name-part taxon-name-part-type="species" reg="cultripes">cultripes</tp:taxon-name-part></tp:taxon-name></italic>, <italic><tp:taxon-name><tp:taxon-name-part taxon-name-part-type="genus" reg="Pelobates">P.</tp:taxon-name-part><tp:taxon-name-part taxon-name-part-type="species" reg="balcanicus">b.</tp:taxon-name-part><tp:taxon-name-part taxon-name-part-type="subspecies" reg="chloeae">chloeae</tp:taxon-name-part></tp:taxon-name></italic>), SNL (<italic><tp:taxon-name><tp:taxon-name-part taxon-name-part-type="genus" reg="Pelobates">P.</tp:taxon-name-part><tp:taxon-name-part taxon-name-part-type="species" reg="syriacus">s.</tp:taxon-name-part><tp:taxon-name-part taxon-name-part-type="subspecies" reg="boettgeri">boettgeri</tp:taxon-name-part></tp:taxon-name></italic>), IS (<italic><tp:taxon-name><tp:taxon-name-part taxon-name-part-type="genus" reg="Pelobates">P.</tp:taxon-name-part><tp:taxon-name-part taxon-name-part-type="species" reg="balcanicus">b.</tp:taxon-name-part><tp:taxon-name-part taxon-name-part-type="subspecies" reg="balcanicus">balcanicus</tp:taxon-name-part></tp:taxon-name></italic>), A Sanchez Vialas (<italic><tp:taxon-name><tp:taxon-name-part taxon-name-part-type="genus" reg="Pelobates">P.</tp:taxon-name-part><tp:taxon-name-part taxon-name-part-type="species" reg="varaldii">varaldii</tp:taxon-name-part></tp:taxon-name></italic>), A Nöllert (<italic><tp:taxon-name><tp:taxon-name-part taxon-name-part-type="genus" reg="Pelobates">P.</tp:taxon-name-part><tp:taxon-name-part taxon-name-part-type="species" reg="fuscus">fuscus</tp:taxon-name-part></tp:taxon-name></italic>), N Suriadna (<italic><tp:taxon-name><tp:taxon-name-part taxon-name-part-type="genus" reg="Pelobates">P.</tp:taxon-name-part><tp:taxon-name-part taxon-name-part-type="species" reg="vespertinus">vespertinus</tp:taxon-name-part></tp:taxon-name></italic>).</p></caption><graphic xmlns:xlink="http://www.w3.org/1999/xlink" xlink:href="zookeys-859-131-g001.jpg" position="float" orientation="portrait" xlink:type="simple" id="oo_314401.jpg"/></fig></tp:treatment-sec><ref-list><ref id="B95"><mixed-citation xmlns:xlink="http://www.w3.org/1999/xlink" xlink:type="simple"><person-group><name name-style="western"><surname>Suriadna</surname><given-names>NN</given-names></name><name name-style="western"><surname>Mikitinets</surname><given-names>GI</given-names></name><name name-style="western"><surname>Rozanov</surname><given-names>YuM</given-names></name><name name-style="western"><surname>Litvinchuk</surname><given-names>SN</given-names></name></person-group> (<year>2016</year>) <article-title>Distribution, morphological variability and peculiarities of biology of spadefood toads (<tp:taxon-name><tp:taxon-name-part taxon-name-part-type="class">Amphibia</tp:taxon-name-part></tp:taxon-name>, <tp:taxon-name><tp:taxon-name-part taxon-name-part-type="order">Anura</tp:taxon-name-part></tp:taxon-name>, <tp:taxon-name><tp:taxon-name-part taxon-name-part-type="family">Pelobatidae</tp:taxon-name-part></tp:taxon-name>) in the south of Ukraine.</article-title><source>Zbirnyk Prac’ Zoologichnogo Muzeyu</source><volume>47</volume>: <fpage>67</fpage>–<lpage>87</lpage>.</mixed-citation></ref><ref id="B50"><mixed-citation xmlns:xlink="http://www.w3.org/1999/xlink" xlink:type="simple"><person-group><name name-style="western"><surname>Lada</surname><given-names>GA</given-names></name><name name-style="western"><surname>Borkin</surname><given-names>LJ</given-names></name><name name-style="western"><surname>Litvinchuk</surname><given-names>SN</given-names></name></person-group> (<year>2005</year>) <article-title>Morphological variation in two cryptic forms of the common spadefoot toad (<italic><tp:taxon-name><tp:taxon-name-part taxon-name-part-type="genus">Pelobates</tp:taxon-name-part><tp:taxon-name-part taxon-name-part-type="species">fuscus</tp:taxon-name-part></tp:taxon-name></italic>) from eastern Europe.</article-title> In: <person-group><name name-style="western"><surname>Ananjeva</surname><given-names>N</given-names></name><name name-style="western"><surname>Tsinenko</surname><given-names>O</given-names></name></person-group> (<role>Eds</role>) <issue-title>, Herpetologia Petropolitana, St.</issue-title><source>Petersburg</source>, <fpage>53</fpage>–<lpage>56</lpage>.</mixed-citation></ref><ref id="B57"><mixed-citation xmlns:xlink="http://www.w3.org/1999/xlink" xlink:type="simple"><person-group><name name-style="western"><surname>Manilo</surname><given-names>VV</given-names></name><name name-style="western"><surname>Manuilova</surname><given-names>ON</given-names></name></person-group> (<year>2013</year>) <article-title>Comparative karyological research of two species of spadefoot toads <italic><tp:taxon-name><tp:taxon-name-part taxon-name-part-type="genus">Pelobates</tp:taxon-name-part><tp:taxon-name-part taxon-name-part-type="species">fuscus</tp:taxon-name-part></tp:taxon-name></italic> and <italic><tp:taxon-name><tp:taxon-name-part taxon-name-part-type="genus">P.</tp:taxon-name-part><tp:taxon-name-part taxon-name-part-type="species">vespertinus</tp:taxon-name-part></tp:taxon-name></italic> (<tp:taxon-name><tp:taxon-name-part taxon-name-part-type="family">Pelobatidae</tp:taxon-name-part></tp:taxon-name>, <tp:taxon-name><tp:taxon-name-part taxon-name-part-type="order">Anura</tp:taxon-name-part></tp:taxon-name>, <tp:taxon-name><tp:taxon-name-part taxon-name-part-type="class">Amphibia</tp:taxon-name-part></tp:taxon-name>) from territory of Ukraine.</article-title><source>Zbirnyk Prac’ Zoologichnogo Muzeyu</source><volume>44</volume>: <fpage>109</fpage>–<lpage>115</lpage>.</mixed-citation></ref><ref id="B94"><mixed-citation xmlns:xlink="http://www.w3.org/1999/xlink" xlink:type="simple"><person-group><name name-style="western"><surname>Suriadna</surname><given-names>NN</given-names></name></person-group> (<year>2014</year>) <article-title>Comparative analysis of karyotypes of two cryptic species of pelobatid frogs (<tp:taxon-name><tp:taxon-name-part taxon-name-part-type="class">Amphibia</tp:taxon-name-part></tp:taxon-name>, <tp:taxon-name><tp:taxon-name-part taxon-name-part-type="order">Anura</tp:taxon-name-part></tp:taxon-name>) of Ukraine.</article-title><source>Vestnik Zoologii</source><volume>48</volume>: <fpage>511</fpage>–<lpage>520</lpage>. <ext-link xlink:type="simple" ext-link-type="doi" xlink:href="10.2478/vzoo-2014-0061">https://doi.org/10.2478/vzoo-2014-0061</ext-link></mixed-citation></ref><ref id="B56"><mixed-citation xmlns:xlink="http://www.w3.org/1999/xlink" xlink:type="simple"><person-group><name name-style="western"><surname>Manilo</surname><given-names>VV</given-names></name><name name-style="western"><surname>Radchenko</surname><given-names>VI</given-names></name></person-group> (<year>2008</year>) <article-title>Karyological research of ecaudatas amphibians faunae of Ukraine.</article-title><source>Proceeding of the Ukrainian Herpetological Society</source><volume>1</volume>: <fpage>29</fpage>–<lpage>38</lpage>.</mixed-citation></ref><ref id="B52"><mixed-citation xmlns:xlink="http://www.w3.org/1999/xlink" xlink:type="simple"><person-group><name name-style="western"><surname>Litvinchuk</surname><given-names>SN</given-names></name><name name-style="western"><surname>Crottini</surname><given-names>A</given-names></name><name name-style="western"><surname>Federici</surname><given-names>S</given-names></name><name name-style="western"><surname>De Pous</surname><given-names>P</given-names></name><name name-style="western"><surname>Donaire</surname><given-names>D</given-names></name><name name-style="western"><surname>Andreone</surname><given-names>F</given-names></name><name name-style="western"><surname>Kalezić</surname><given-names>ML</given-names></name><name name-style="western"><surname>Džukić</surname><given-names>G</given-names></name><name name-style="western"><surname>Lada</surname><given-names>GA</given-names></name><name name-style="western"><surname>Borkin</surname><given-names>LJ</given-names></name><name name-style="western"><surname>Rosanov</surname><given-names>JM</given-names></name></person-group> (<year>2013</year>) <article-title>Phylogeographic patterns of genetic diversity in the common spadefoot toad, <italic><tp:taxon-name><tp:taxon-name-part taxon-name-part-type="genus">Pelobates</tp:taxon-name-part><tp:taxon-name-part taxon-name-part-type="species">fuscus</tp:taxon-name-part></tp:taxon-name></italic> (<tp:taxon-name><tp:taxon-name-part taxon-name-part-type="order">Anura</tp:taxon-name-part></tp:taxon-name>: <tp:taxon-name><tp:taxon-name-part taxon-name-part-type="family">Pelobatidae</tp:taxon-name-part></tp:taxon-name>), reveals evolutionary history, postglacial range expansion and secondary contact.</article-title><source>Organisms Diversity and Evolution,</source><volume>13</volume>: <fpage>433</fpage>–<lpage>451</lpage>. <ext-link xlink:type="simple" ext-link-type="doi" xlink:href="10.1007/s13127-013-0127-5">https://doi.org/10.1007/s13127-013-0127-5</ext-link></mixed-citation></ref><ref id="B31"><mixed-citation xmlns:xlink="http://www.w3.org/1999/xlink" xlink:type="simple"><person-group><name name-style="western"><surname>Dufresnes</surname><given-names>C</given-names></name><name name-style="western"><surname>Strachinis</surname><given-names>I</given-names></name><name name-style="western"><surname>Suriadna</surname><given-names>N</given-names></name><name name-style="western"><surname>Mykytynets</surname><given-names>G</given-names></name><name name-style="western"><surname>Cogălniceanu</surname><given-names>D</given-names></name><name name-style="western"><surname>Székely</surname><given-names>P</given-names></name><name name-style="western"><surname>Vukov</surname><given-names>T</given-names></name><name name-style="western"><surname>Arntzen</surname><given-names>JW</given-names></name><name name-style="western"><surname>Wielstra</surname><given-names>B</given-names></name><name name-style="western"><surname>Lymberakis</surname><given-names>P</given-names></name><name name-style="western"><surname>Geffen</surname><given-names>E</given-names></name><name name-style="western"><surname>Gafny</surname><given-names>S</given-names></name><name name-style="western"><surname>Kumlutas</surname><given-names>Y</given-names></name><name name-style="western"><surname>Ilgaz</surname><given-names>C</given-names></name><name name-style="western"><surname>Candan</surname><given-names>K</given-names></name><name name-style="western"><surname>Mizsei</surname><given-names>E</given-names></name><name name-style="western"><surname>Szabolcs</surname><given-names>M</given-names></name><name name-style="western"><surname>Kolenda</surname><given-names>K</given-names></name><name name-style="western"><surname>Smirnov</surname><given-names>N</given-names></name><name name-style="western"><surname>Geniez</surname><given-names>P</given-names></name><name name-style="western"><surname>Lukanov</surname><given-names>S</given-names></name><name name-style="western"><surname>Crochet</surname><given-names>P-A</given-names></name><name name-style="western"><surname>Dubey</surname><given-names>S</given-names></name><name name-style="western"><surname>Perrin</surname><given-names>N</given-names></name><name name-style="western"><surname>Litvinchuk</surname><given-names>S</given-names></name><name name-style="western"><surname>Denoël</surname><given-names>M</given-names></name></person-group> (<year>2019b</year>) Phylogeography of a cryptic speciation continuum in Eurasian spadefoot toads (<italic><tp:taxon-name><tp:taxon-name-part taxon-name-part-type="genus">Pelobates</tp:taxon-name-part></tp:taxon-name></italic>). Molecular Ecology. <ext-link xlink:type="simple" ext-link-type="doi" xlink:href="10.1111/mec.15133">https://doi.org/10.1111/mec.15133</ext-link></mixed-citation></ref><ref id="B13"><mixed-citation xmlns:xlink="http://www.w3.org/1999/xlink" xlink:type="simple"><person-group><name name-style="western"><surname>Borkin</surname><given-names>LJ</given-names></name><name name-style="western"><surname>Litvinchuk</surname><given-names>SN</given-names></name><name name-style="western"><surname>Rosanov</surname><given-names>JM</given-names></name><name name-style="western"><surname>Milto</surname><given-names>KD</given-names></name></person-group> (<year>2001</year>) <article-title>Cryptic speciation in <italic><tp:taxon-name><tp:taxon-name-part taxon-name-part-type="genus">Pelobates</tp:taxon-name-part><tp:taxon-name-part taxon-name-part-type="species">fuscus</tp:taxon-name-part></tp:taxon-name></italic> (<tp:taxon-name><tp:taxon-name-part taxon-name-part-type="order">Anura</tp:taxon-name-part></tp:taxon-name>, <tp:taxon-name><tp:taxon-name-part taxon-name-part-type="family">Pelobatidae</tp:taxon-name-part></tp:taxon-name>): evidence from DNA flow cytometry.</article-title><source><tp:taxon-name><tp:taxon-name-part taxon-name-part-type="class">Amphibia</tp:taxon-name-part></tp:taxon-name>-<tp:taxon-name><tp:taxon-name-part taxon-name-part-type="class">Reptilia</tp:taxon-name-part></tp:taxon-name></source><volume>22</volume>: <fpage>387</fpage>–<lpage>396</lpage>. <ext-link xlink:type="simple" ext-link-type="doi" xlink:href="10.1023/A:1018806900399">https://doi.org/10.1023/A:1018806900399</ext-link></mixed-citation></ref><ref id="B107"><mixed-citation xmlns:xlink="http://www.w3.org/1999/xlink" xlink:type="simple"><person-group><name name-style="western"><surname>Zagorodniuk</surname><given-names>I</given-names></name></person-group> (<year>2003</year>) <article-title>Species of the lower tetrapodes from Ukraine: in the nature and on the paper.</article-title><source>Visnyk of L’viv University, Biology Series, L’viv,</source><volume>33</volume>: <fpage>80</fpage>–<lpage>90</lpage>. [in Ukrainian]</mixed-citation></ref><ref id="B20"><mixed-citation xmlns:xlink="http://www.w3.org/1999/xlink" xlink:type="simple"><person-group><name name-style="western"><surname>Crochet</surname><given-names>P-A</given-names></name><name name-style="western"><surname>Dubois</surname><given-names>A</given-names></name></person-group> (<year>2004</year>) <article-title>Recent changes in the taxonomy of European amphibians and reptiles.</article-title> In: <person-group><name name-style="western"><surname>Gasc</surname><given-names>J-P</given-names></name><name name-style="western"><surname>Cabela</surname><given-names>A</given-names></name><name name-style="western"><surname>Crnobrnja-Isailovic</surname><given-names>J</given-names></name><name name-style="western"><surname>Dolmen</surname><given-names>D</given-names></name><name name-style="western"><surname>Grossenbacher</surname><given-names>K</given-names></name><name name-style="western"><surname>Haffner</surname><given-names>P</given-names></name><name name-style="western"><surname>Lescure</surname><given-names>J</given-names></name><name name-style="western"><surname>Martens</surname><given-names>H</given-names></name><name name-style="western"><surname>Martínez Rica</surname><given-names>JP</given-names></name><name name-style="western"><surname>Maurin</surname><given-names>H</given-names></name><name name-style="western"><surname>Oliveira</surname><given-names>ME</given-names></name><name name-style="western"><surname>Sofianidou</surname><given-names>TS</given-names></name><name name-style="western"><surname>Veith</surname><given-names>M</given-names></name><name name-style="western"><surname>Zuiderwijk</surname><given-names>A</given-names></name></person-group> (<role>Eds</role>) <issue-title>Atlas of Amphibians and Reptiles in Europe (2nd edn).</issue-title><source>Societas Herpetologica Europeae and Museum National Histoire Naturelle, Paris</source>, <fpage>495</fpage>–<lpage>516</lpage>.</mixed-citation></ref><ref id="B49"><mixed-citation xmlns:xlink="http://www.w3.org/1999/xlink" xlink:type="simple"><person-group><name name-style="western"><surname>Kuzmin</surname><given-names>SL</given-names></name></person-group> (<year>1999</year>) <source>The amphibians of the former Soviet Union.</source><publisher-name>Pensoft Publisher</publisher-name>, <publisher-loc>Sofia</publisher-loc>, <size units="page">538 pp</size>.</mixed-citation></ref><ref id="B58"><mixed-citation xmlns:xlink="http://www.w3.org/1999/xlink" xlink:type="simple"><person-group><name name-style="western"><surname>Mazanaeva</surname><given-names>LF</given-names></name><name name-style="western"><surname>Askenderov</surname><given-names>AD</given-names></name></person-group> (<year>2007</year>) <article-title>New data on the distribution of eastern spadefoot, <italic><tp:taxon-name><tp:taxon-name-part taxon-name-part-type="genus">Pelobates</tp:taxon-name-part><tp:taxon-name-part taxon-name-part-type="species">syriacus</tp:taxon-name-part></tp:taxon-name></italic> Boettger, 1889 and common spadefoot, <italic><tp:taxon-name><tp:taxon-name-part taxon-name-part-type="genus">Pelobates</tp:taxon-name-part><tp:taxon-name-part taxon-name-part-type="species">fuscus</tp:taxon-name-part></tp:taxon-name></italic>, Laurenti, 1768 in Dagestan (the North Caucasus).</article-title><source>Russian Journal of Herpetology</source><volume>14</volume>: <fpage>161</fpage>–<lpage>166</lpage></mixed-citation></ref><ref id="B21"><mixed-citation xmlns:xlink="http://www.w3.org/1999/xlink" xlink:type="simple"><person-group><name name-style="western"><surname>Crottini</surname><given-names>A</given-names></name><name name-style="western"><surname>Andreone</surname><given-names>F</given-names></name><name name-style="western"><surname>Kosuch</surname><given-names>J</given-names></name><name name-style="western"><surname>Borkin</surname><given-names>L</given-names></name><name name-style="western"><surname>Litvinchuk</surname><given-names>SN</given-names></name><name name-style="western"><surname>Eggert</surname><given-names>C</given-names></name><name name-style="western"><surname>Veith</surname><given-names>M</given-names></name></person-group> (<year>2007</year>) <article-title>Fossorial but widespread: the phylogeography of the common spadefoot toad (<italic><tp:taxon-name><tp:taxon-name-part taxon-name-part-type="genus">Pelobates</tp:taxon-name-part><tp:taxon-name-part taxon-name-part-type="species">fuscus</tp:taxon-name-part></tp:taxon-name></italic>), and the role of the Po Valley as a major source of genetic variability.</article-title><source>Molecular Ecology</source><volume>16</volume>: <fpage>2734</fpage>–<lpage>2754</lpage>. <ext-link xlink:type="simple" ext-link-type="doi" xlink:href="10.1111/j.1365-294X.2007.03274.x">https://doi.org/10.1111/j.1365-294X.2007.03274.x</ext-link></mixed-citation></ref></ref-list></tp:taxon-treatment>
