# Supplementary material for: Call a spade a spade: taxonomy and distribution of Pelobates, with description of a new Balkan endemic
Source: Zookeys. 2019 Jul 2;859:131–58. doi: 10.3897/zookeys.859.33634 (PMC6616056; doi:10.3897/zookeys.859.33634)
Supplement: XML Treatment for Pelobates syriacus [file zookeys.859.33634-treatment5.xml]

<!DOCTYPE tp:taxon-treatment
  PUBLIC "-//TaxonX//DTD Taxonomic Treatment Publishing DTD v0 20100105//EN" "tax-treatment-NSO.dtd">
<tp:taxon-treatment xmlns:tp="http://www.plazi.org/taxpub"><tp:treatment-meta><kwd-group><label>Taxon classification</label><kwd><named-content xmlns:xlink="http://www.w3.org/1999/xlink" content-type="kingdom">Animalia</named-content></kwd><kwd><named-content xmlns:xlink="http://www.w3.org/1999/xlink" content-type="order">Anura</named-content></kwd><kwd><named-content xmlns:xlink="http://www.w3.org/1999/xlink" content-type="family">Pelobatidae</named-content></kwd></kwd-group><mixed-citation publication-type="journal"><person-group><name><surname>Dufresnes</surname><given-names>Christophe</given-names></name><name><surname>Strachinis</surname><given-names>Ilias</given-names></name><name><surname>Tzoras</surname><given-names>Elias</given-names></name><name><surname>Litvinchuk</surname><given-names>Spartak N.</given-names></name><name><surname>Denoël</surname><given-names>Mathieu</given-names></name></person-group><article-title>Call a spade a spade: taxonomy and distribution of <italic><tp:taxon-name><tp:taxon-name-part taxon-name-part-type="genus" reg="Pelobates">Pelobates</tp:taxon-name-part></tp:taxon-name></italic>, with description of a new Balkan endemic</article-title><source>Zookeys</source><day>02</day><month>7</month><year>2019</year><volume>859</volume><fpage>131</fpage><lpage>158</lpage><pub-id pub-id-type="doi">10.3897/zookeys.859.33634</pub-id></mixed-citation></tp:treatment-meta><tp:nomenclature><tp:taxon-name>
            <tp:taxon-name-part taxon-name-part-type="genus" reg="Pelobates">Pelobates</tp:taxon-name-part>
            <tp:taxon-name-part taxon-name-part-type="species" reg="syriacus">syriacus</tp:taxon-name-part>
          </tp:taxon-name><tp:taxon-authority>Boettger, 1889</tp:taxon-authority></tp:nomenclature><tp:treatment-sec sec-type="diagnosis" id="SECID0E5VBG"><title>Diagnosis.</title><p>Large spadefoot with whitish metatarsal spades and a flat skull. Webbing of the hind feet less developed than in <italic><tp:taxon-name><tp:taxon-name-part taxon-name-part-type="genus" reg="Pelobates">P.</tp:taxon-name-part><tp:taxon-name-part taxon-name-part-type="species" reg="fuscus">fuscus</tp:taxon-name-part></tp:taxon-name></italic> and <italic><tp:taxon-name><tp:taxon-name-part taxon-name-part-type="genus" reg="Pelobates">P.</tp:taxon-name-part><tp:taxon-name-part taxon-name-part-type="species" reg="vespertinus">vespertinus</tp:taxon-name-part></tp:taxon-name></italic>. Sexes of similar size (Fig. <xref ref-type="fig" rid="F2">2</xref>). Coloration can be gray, yellow, greenish but rarely brown; orange dots often present, but not as abundant and marked as in some individuals of <italic><tp:taxon-name><tp:taxon-name-part taxon-name-part-type="genus" reg="Pelobates">P.</tp:taxon-name-part><tp:taxon-name-part taxon-name-part-type="species" reg="fuscus">fuscus</tp:taxon-name-part></tp:taxon-name></italic>, <italic><tp:taxon-name><tp:taxon-name-part taxon-name-part-type="genus" reg="Pelobates">P.</tp:taxon-name-part><tp:taxon-name-part taxon-name-part-type="species" reg="vespertinus">vespertinus</tp:taxon-name-part></tp:taxon-name></italic>, or <italic><tp:taxon-name><tp:taxon-name-part taxon-name-part-type="genus" reg="Pelobates">P.</tp:taxon-name-part><tp:taxon-name-part taxon-name-part-type="species" reg="balcanicus">balcanicus</tp:taxon-name-part></tp:taxon-name></italic> (Fig. <xref ref-type="fig" rid="F4">4</xref>). Based on populations of <italic><tp:taxon-name><tp:taxon-name-part taxon-name-part-type="genus" reg="Pelobates">P.</tp:taxon-name-part><tp:taxon-name-part taxon-name-part-type="species" reg="syriacus">syriacus</tp:taxon-name-part><tp:taxon-name-part taxon-name-part-type="subspecies" reg="boettgeri">boettgeri</tp:taxon-name-part></tp:taxon-name></italic>, average SVL = 68 mm (range: 40–92) for females (<italic>n</italic> = 5 populations) and 69 mm (57–83 mm) for males (<italic>n</italic> = 4 populations) (Suppl. material <xref ref-type="supplementary-material" rid="S1">1</xref>, Table S1; Fig. <xref ref-type="fig" rid="F2">2</xref>). The karyotype consists of seven large and six small pairs of two-armed chromosomes (<xref ref-type="bibr" rid="B103">Uğurtaş et al. 2001</xref>, from <italic><tp:taxon-name><tp:taxon-name-part taxon-name-part-type="genus" reg="Pelobates">P.</tp:taxon-name-part><tp:taxon-name-part taxon-name-part-type="species" reg="syriacus">s.</tp:taxon-name-part><tp:taxon-name-part taxon-name-part-type="subspecies" reg="boettgeri">boettgeri</tp:taxon-name-part></tp:taxon-name></italic>). Centromeric C-bands are obvious in pairs 8 and 10 and telomeric Q-bands in the long arms of pairs 9 and 10 (<xref ref-type="bibr" rid="B82">Schmid 1979</xref>; <xref ref-type="bibr" rid="B85">Schmid et al. 1987</xref>). NORs are in the short arm of pair 7 (<xref ref-type="bibr" rid="B84">Schmid 1982</xref>; <xref ref-type="bibr" rid="B85">Schmid et al. 1987</xref>). The nuclear DNA content averages 8.2 pg (<xref ref-type="bibr" rid="B52">Litvinchuk et al. 2013</xref>; data from <italic><tp:taxon-name><tp:taxon-name-part taxon-name-part-type="genus" reg="Pelobates">P.</tp:taxon-name-part><tp:taxon-name-part taxon-name-part-type="species" reg="syriacus">s.</tp:taxon-name-part><tp:taxon-name-part taxon-name-part-type="subspecies" reg="boettgeri">boettgeri</tp:taxon-name-part></tp:taxon-name></italic>).</p><fig id="F4" position="float" orientation="portrait"><label>Figure 4.</label><caption><p>Color variation in <italic><tp:taxon-name><tp:taxon-name-part taxon-name-part-type="genus" reg="Pelobates">Pelobates</tp:taxon-name-part><tp:taxon-name-part taxon-name-part-type="species" reg="syriacus">syriacus</tp:taxon-name-part></tp:taxon-name></italic> and <italic><tp:taxon-name><tp:taxon-name-part taxon-name-part-type="genus" reg="Pelobates">P.</tp:taxon-name-part><tp:taxon-name-part taxon-name-part-type="species" reg="balcanicus">balcanicus</tp:taxon-name-part></tp:taxon-name></italic>. Photo credits and origins as follows <bold>a, b</bold> G Hamoivitch (Israël) <bold>c</bold> R Winkler (Israël) <bold>d</bold> G Martinez (Israël) <bold>e</bold> IS (Limnos, Greece) <bold>f</bold> SNL (European Turkey) <bold>g</bold> IS (Limnos, Greece) <bold>h</bold> A Nöllert (Dagestan, Russia) <bold>i</bold> MD (Danube Delta, Romania) <bold>j</bold> IS (Thrace, Greece) <bold>k</bold> IS (Macedonia, Greece) <bold>l</bold> IS (Evia, Greece) <bold>m–o</bold> IS (Peloponnese, Greece) <bold>p</bold> CD (Peloponnese, Greece).</p></caption><graphic xmlns:xlink="http://www.w3.org/1999/xlink" xlink:href="zookeys-859-131-g004.jpg" position="float" orientation="portrait" xlink:type="simple" id="oo_314404.jpg"/></fig></tp:treatment-sec><tp:treatment-sec sec-type="Taxonomy" id="SECID0ER3BG"><title>Taxonomy.</title><p>Described from the Levant region as <bold><italic><tp:taxon-name><tp:taxon-name-part taxon-name-part-type="genus" reg="Pelobates">Pelobates</tp:taxon-name-part><tp:taxon-name-part taxon-name-part-type="species" reg="syriacus">syriacus</tp:taxon-name-part></tp:taxon-name></italic> Boettger, 1889</bold>; type locality: “Haiffa in Syrien” (Haifa), Israel; type: SMF 1437.1a (<xref ref-type="bibr" rid="B11">Boettger 1892</xref>), subsequently designated as lectotype SMF 1722 (<xref ref-type="bibr" rid="B61">Mertens 1967</xref>). Other nomina proposed apply to <italic><tp:taxon-name><tp:taxon-name-part taxon-name-part-type="genus" reg="Pelobates">P.</tp:taxon-name-part><tp:taxon-name-part taxon-name-part-type="species" reg="syriacus">s.</tp:taxon-name-part><tp:taxon-name-part taxon-name-part-type="subspecies" reg="boettgeri">boettgeri</tp:taxon-name-part></tp:taxon-name></italic> and <italic><tp:taxon-name><tp:taxon-name-part taxon-name-part-type="genus" reg="Pelobates">P.</tp:taxon-name-part><tp:taxon-name-part taxon-name-part-type="species" reg="balcanicus">balcanicus</tp:taxon-name-part></tp:taxon-name></italic> (see below).</p></tp:treatment-sec><tp:treatment-sec sec-type="distribution" id="SECID0EG5BG"><title>Distribution.</title><p>Scattered distribution; mainly present in the Middle East with 0–2000 m elevation a.s.l. (<xref ref-type="bibr" rid="B2">Agasyan et al. 2009b</xref>; <xref ref-type="bibr" rid="B102">Uğurtas 2001</xref>; <xref ref-type="bibr" rid="B33">Džukić et al. 2008</xref>; <xref ref-type="bibr" rid="B90">Sofianidou 2012</xref>) (Fig. <xref ref-type="fig" rid="F1">1</xref>). The nominate subspecies <italic><tp:taxon-name><tp:taxon-name-part taxon-name-part-type="genus" reg="Pelobates">P.</tp:taxon-name-part><tp:taxon-name-part taxon-name-part-type="species" reg="syriacus">syriacus</tp:taxon-name-part><tp:taxon-name-part taxon-name-part-type="subspecies" reg="syriacus">syriacus</tp:taxon-name-part></tp:taxon-name></italic> inhabits the southern part of the distribution in the Levant, from the Syrian coast at the border of Lebanon to the southern Israeli coast, as well as in south-western Syria (<xref ref-type="bibr" rid="B10">Boettger 1889</xref>; <xref ref-type="bibr" rid="B70">Munwes et al. 2010</xref>; <xref ref-type="bibr" rid="B90">Sofianidou 2012</xref>). It may be extinct from western Jordan (<xref ref-type="bibr" rid="B2">Agasyan et al. 2009b</xref>; <xref ref-type="bibr" rid="B27">Disi and Amr 2010</xref>). The subspecies <italic><tp:taxon-name><tp:taxon-name-part taxon-name-part-type="genus" reg="Pelobates">P.</tp:taxon-name-part><tp:taxon-name-part taxon-name-part-type="species" reg="syriacus">syriacus</tp:taxon-name-part><tp:taxon-name-part taxon-name-part-type="subspecies" reg="boettgeri">boettgeri</tp:taxon-name-part></tp:taxon-name></italic> occupies the remaining ranges. In the west, it is present in western Turkey and along the Aegean coastline. It also occurs in European Turkey and probably southeastern Bulgaria. Alternatively, the latter populations could belong to <italic><tp:taxon-name><tp:taxon-name-part taxon-name-part-type="genus" reg="Pelobates">P.</tp:taxon-name-part><tp:taxon-name-part taxon-name-part-type="species" reg="balcanicus">balcanicus</tp:taxon-name-part></tp:taxon-name></italic>, notably along the Maritsa River, and identification is pending molecular analyses. The presence of <italic><tp:taxon-name><tp:taxon-name-part taxon-name-part-type="genus" reg="Pelobates">P.</tp:taxon-name-part><tp:taxon-name-part taxon-name-part-type="species" reg="syriacus">syriacus</tp:taxon-name-part></tp:taxon-name></italic> is also documented on the Greek islands of Limnos, Lesbos, and Kos (<xref ref-type="bibr" rid="B90">Sofianidou 2012</xref>; <xref ref-type="bibr" rid="B92">Strachinis and Roussos 2016</xref>). Its central distribution is poorly known and therefore not well delineated, with several isolates described in Turkey, both along the Black and Mediterranean sea coasts, as well as the central parts of Anatolia. In the northeast, <italic><tp:taxon-name><tp:taxon-name-part taxon-name-part-type="genus" reg="Pelobates">P.</tp:taxon-name-part><tp:taxon-name-part taxon-name-part-type="species" reg="syriacus">syriacus</tp:taxon-name-part></tp:taxon-name></italic> reaches the southern slopes of the Caucasus, from Georgia to Azerbaijan. The northernmost records are in Dagestan, on the west coast of the Caspian Sea, where it meets <italic><tp:taxon-name><tp:taxon-name-part taxon-name-part-type="genus" reg="Pelobates">P.</tp:taxon-name-part><tp:taxon-name-part taxon-name-part-type="species" reg="vespertinus">vespertinus</tp:taxon-name-part></tp:taxon-name></italic> (<xref ref-type="bibr" rid="B58">Mazanaeva and Askenderov 2007</xref>). Further east, it is present along the southern shores of the Caspian Sea in Iran (eastern limit in Golestan; <xref ref-type="bibr" rid="B45">Kamali and Malekzadeh 2013</xref>). IUCN status: Not Evaluated; considered Least Concern when grouped with <italic><tp:taxon-name><tp:taxon-name-part taxon-name-part-type="genus" reg="Pelobates">P.</tp:taxon-name-part><tp:taxon-name-part taxon-name-part-type="species" reg="balcanicus">balcanicus</tp:taxon-name-part></tp:taxon-name></italic> (<xref ref-type="bibr" rid="B2">Agasyan et al. 2009b</xref>).</p></tp:treatment-sec><tp:treatment-sec sec-type="Diversity" id="SECID0E5CAI"><title>Diversity.</title><p>Using mtDNA and genomic data, <xref ref-type="bibr" rid="B31">Dufresnes et al. (2019b)</xref> evidenced a Pleistocene split between the Levant (<italic><tp:taxon-name><tp:taxon-name-part taxon-name-part-type="genus" reg="Pelobates">P.</tp:taxon-name-part><tp:taxon-name-part taxon-name-part-type="species" reg="syriacus">s.</tp:taxon-name-part><tp:taxon-name-part taxon-name-part-type="subspecies" reg="syriacus">syriacus</tp:taxon-name-part></tp:taxon-name></italic>) and the rest of the range (<italic><tp:taxon-name><tp:taxon-name-part taxon-name-part-type="genus" reg="Pelobates">P.</tp:taxon-name-part><tp:taxon-name-part taxon-name-part-type="species" reg="syriacus">s.</tp:taxon-name-part><tp:taxon-name-part taxon-name-part-type="subspecies" reg="boettgeri">boettgeri</tp:taxon-name-part></tp:taxon-name></italic>; see below). Within both subspecies, populations are weakly differentiated despite their present-day fragmentation (see also <xref ref-type="bibr" rid="B70">Munwes et al. 2010</xref> for <italic><tp:taxon-name><tp:taxon-name-part taxon-name-part-type="genus" reg="Pelobates">P.</tp:taxon-name-part><tp:taxon-name-part taxon-name-part-type="species" reg="syriacus">s.</tp:taxon-name-part><tp:taxon-name-part taxon-name-part-type="subspecies" reg="syriacus">syriacus</tp:taxon-name-part></tp:taxon-name></italic>). Populations from the Caucasus (<italic><tp:taxon-name><tp:taxon-name-part taxon-name-part-type="genus" reg="Pelobates">P.</tp:taxon-name-part><tp:taxon-name-part taxon-name-part-type="species" reg="syriacus">s.</tp:taxon-name-part><tp:taxon-name-part taxon-name-part-type="subspecies" reg="boettgeri">boettgeri</tp:taxon-name-part></tp:taxon-name></italic>) differs from Anatolian ones at nuclear, but not mitochondrial markers. In the Lesser Caucasus and southern Turkey, <italic><tp:taxon-name><tp:taxon-name-part taxon-name-part-type="genus" reg="Pelobates">P.</tp:taxon-name-part><tp:taxon-name-part taxon-name-part-type="species" reg="syriacus">s.</tp:taxon-name-part><tp:taxon-name-part taxon-name-part-type="subspecies" reg="boettgeri">boettgeri</tp:taxon-name-part></tp:taxon-name></italic> features traces of past gene flow with <italic><tp:taxon-name><tp:taxon-name-part taxon-name-part-type="genus" reg="Pelobates">P.</tp:taxon-name-part><tp:taxon-name-part taxon-name-part-type="species" reg="syriacus">s.</tp:taxon-name-part><tp:taxon-name-part taxon-name-part-type="subspecies" reg="syriacus">syriacus</tp:taxon-name-part></tp:taxon-name>.</italic> Iranian populations have not been examined with genetic tools and could bear cryptic diversity.</p></tp:treatment-sec><tp:treatment-sec><!--Section generated to contain objects referenced in tp:taxon-treatment.--><fig id="F2" position="float" orientation="portrait"><label>Figure 2.</label><caption><p>Between-population variation of average size (snout–vent length – SVL) for each <italic><tp:taxon-name><tp:taxon-name-part taxon-name-part-type="genus" reg="Pelobates">Pelobates</tp:taxon-name-part></tp:taxon-name></italic> species, measured separately for females (pink) and males (blue). This compiles average size-data from 82 populations, representing at least 6,004 individuals (Suppl. material <xref ref-type="supplementary-material" rid="S1">1</xref>, Table S1). For <italic><tp:taxon-name><tp:taxon-name-part taxon-name-part-type="genus" reg="Pelobates">P.</tp:taxon-name-part><tp:taxon-name-part taxon-name-part-type="species" reg="balcanicus">balcanicus</tp:taxon-name-part></tp:taxon-name></italic>, it only includes populations from the nominal <italic><tp:taxon-name><tp:taxon-name-part taxon-name-part-type="genus" reg="Pelobates">P.</tp:taxon-name-part><tp:taxon-name-part taxon-name-part-type="species" reg="balcanicus">b.</tp:taxon-name-part><tp:taxon-name-part taxon-name-part-type="subspecies" reg="balcanicus">balcanicus</tp:taxon-name-part></tp:taxon-name></italic>. For <italic><tp:taxon-name><tp:taxon-name-part taxon-name-part-type="genus" reg="Pelobates">P.</tp:taxon-name-part><tp:taxon-name-part taxon-name-part-type="species" reg="syriacus">syriacus</tp:taxon-name-part></tp:taxon-name></italic>, it only includes populations from <italic><tp:taxon-name><tp:taxon-name-part taxon-name-part-type="genus" reg="Pelobates">P.</tp:taxon-name-part><tp:taxon-name-part taxon-name-part-type="species" reg="syriacus">s.</tp:taxon-name-part><tp:taxon-name-part taxon-name-part-type="subspecies" reg="boettgeri">boettgeri</tp:taxon-name-part></tp:taxon-name></italic>.</p></caption><graphic xmlns:xlink="http://www.w3.org/1999/xlink" xlink:href="zookeys-859-131-g002.jpg" position="float" orientation="portrait" xlink:type="simple" id="oo_314402.jpg"/></fig><supplementary-material xmlns:xlink="http://www.w3.org/1999/xlink" id="S1" position="float" orientation="portrait" xlink:type="simple"><label>Supplementary material 1</label><p>Average snout-vent length in <italic><tp:taxon-name><tp:taxon-name-part taxon-name-part-type="genus" reg="Pelobates">Pelobates</tp:taxon-name-part></tp:taxon-name></italic> populations</p><p>Data type: measurement</p><media xlink:href="zookeys-859-131-s001.pdf" mimetype="application" mime-subtype="pdf" position="float" orientation="portrait" xlink:type="simple" id="oo_314406.pdf"/><permissions><license xlink:type="simple"><license-p>This dataset is made available under the Open Database License (http://opendatacommons.org/licenses/odbl/1.0/). The Open Database License (ODbL) is a license agreement intended to allow users to freely share, modify, and use this Dataset while maintaining this same freedom for others, provided that the original source and author(s) are credited.</license-p></license></permissions><attrib specific-use="authors">Christophe Dufresnes, Ilias Strachinis, Elias Tzoras, Spartak N. Litvinchuk, Mathieu Denoël</attrib></supplementary-material><fig id="F1" position="float" orientation="portrait"><label>Figure 1.</label><caption><p>Phylogeny and distribution of <italic><tp:taxon-name><tp:taxon-name-part taxon-name-part-type="genus" reg="Pelobates">Pelobates</tp:taxon-name-part></tp:taxon-name></italic> taxa. The tree is adapted from the phylogenomic analysis of <xref ref-type="bibr" rid="B31">Dufresnes et al. (2019b)</xref>, and the map was built from known records updated with genetic data (see accounts). Note that the distribution of <italic><tp:taxon-name><tp:taxon-name-part taxon-name-part-type="genus" reg="Pelobates">P.</tp:taxon-name-part><tp:taxon-name-part taxon-name-part-type="species" reg="vespertinus">vespertinus</tp:taxon-name-part></tp:taxon-name></italic> extends further east to Kazakhstan and Siberia. Photo credits: CD (<italic><tp:taxon-name><tp:taxon-name-part taxon-name-part-type="genus" reg="Pelobates">P.</tp:taxon-name-part><tp:taxon-name-part taxon-name-part-type="species" reg="cultripes">cultripes</tp:taxon-name-part></tp:taxon-name></italic>, <italic><tp:taxon-name><tp:taxon-name-part taxon-name-part-type="genus" reg="Pelobates">P.</tp:taxon-name-part><tp:taxon-name-part taxon-name-part-type="species" reg="balcanicus">b.</tp:taxon-name-part><tp:taxon-name-part taxon-name-part-type="subspecies" reg="chloeae">chloeae</tp:taxon-name-part></tp:taxon-name></italic>), SNL (<italic><tp:taxon-name><tp:taxon-name-part taxon-name-part-type="genus" reg="Pelobates">P.</tp:taxon-name-part><tp:taxon-name-part taxon-name-part-type="species" reg="syriacus">s.</tp:taxon-name-part><tp:taxon-name-part taxon-name-part-type="subspecies" reg="boettgeri">boettgeri</tp:taxon-name-part></tp:taxon-name></italic>), IS (<italic><tp:taxon-name><tp:taxon-name-part taxon-name-part-type="genus" reg="Pelobates">P.</tp:taxon-name-part><tp:taxon-name-part taxon-name-part-type="species" reg="balcanicus">b.</tp:taxon-name-part><tp:taxon-name-part taxon-name-part-type="subspecies" reg="balcanicus">balcanicus</tp:taxon-name-part></tp:taxon-name></italic>), A Sanchez Vialas (<italic><tp:taxon-name><tp:taxon-name-part taxon-name-part-type="genus" reg="Pelobates">P.</tp:taxon-name-part><tp:taxon-name-part taxon-name-part-type="species" reg="varaldii">varaldii</tp:taxon-name-part></tp:taxon-name></italic>), A Nöllert (<italic><tp:taxon-name><tp:taxon-name-part taxon-name-part-type="genus" reg="Pelobates">P.</tp:taxon-name-part><tp:taxon-name-part taxon-name-part-type="species" reg="fuscus">fuscus</tp:taxon-name-part></tp:taxon-name></italic>), N Suriadna (<italic><tp:taxon-name><tp:taxon-name-part taxon-name-part-type="genus" reg="Pelobates">P.</tp:taxon-name-part><tp:taxon-name-part taxon-name-part-type="species" reg="vespertinus">vespertinus</tp:taxon-name-part></tp:taxon-name></italic>).</p></caption><graphic xmlns:xlink="http://www.w3.org/1999/xlink" xlink:href="zookeys-859-131-g001.jpg" position="float" orientation="portrait" xlink:type="simple" id="oo_314401.jpg"/></fig></tp:treatment-sec><ref-list><ref id="B103"><mixed-citation xmlns:xlink="http://www.w3.org/1999/xlink" xlink:type="simple"><person-group><name name-style="western"><surname>Uğurtaş</surname><given-names>IH</given-names></name><name name-style="western"><surname>Tunca</surname><given-names>B</given-names></name><name name-style="western"><surname>Aydemir</surname><given-names>N</given-names></name><name name-style="western"><surname>Bilaloğlu</surname><given-names>R</given-names></name></person-group> (<year>2001</year>) <article-title>A cytogenetic study on the <italic><tp:taxon-name><tp:taxon-name-part taxon-name-part-type="genus">Pelobates</tp:taxon-name-part><tp:taxon-name-part taxon-name-part-type="species">syriacus</tp:taxon-name-part></tp:taxon-name></italic> (<tp:taxon-name><tp:taxon-name-part taxon-name-part-type="class">Amphibia</tp:taxon-name-part></tp:taxon-name>, <tp:taxon-name><tp:taxon-name-part taxon-name-part-type="order">Anura</tp:taxon-name-part></tp:taxon-name>) in Bursa-Turkey.</article-title><source>Turkish Journal of Zoology</source><volume>25</volume>: <fpage>159</fpage>–<lpage>161</lpage>. <ext-link xlink:type="simple" ext-link-type="doi" xlink:href="10.1560/UMHA-6J3N-FUG9-D7EV">https://doi.org/10.1560/UMHA-6J3N-FUG9-D7EV</ext-link></mixed-citation></ref><ref id="B82"><mixed-citation xmlns:xlink="http://www.w3.org/1999/xlink" xlink:type="simple"><person-group><name name-style="western"><surname>Schmid</surname><given-names>M</given-names></name></person-group> (<year>1979</year>) <article-title>On the arrangement of chromosomes in the elongated sperm nuclei of <tp:taxon-name><tp:taxon-name-part taxon-name-part-type="order">Anura</tp:taxon-name-part></tp:taxon-name> (<tp:taxon-name><tp:taxon-name-part taxon-name-part-type="class">Amphibia</tp:taxon-name-part></tp:taxon-name>).</article-title><source>Chromosoma</source><volume>75</volume>: <fpage>215</fpage>–<lpage>234</lpage>. <ext-link xlink:type="simple" ext-link-type="doi" xlink:href="10.1007/BF00292209">https://doi.org/10.1007/BF00292209</ext-link></mixed-citation></ref><ref id="B85"><mixed-citation xmlns:xlink="http://www.w3.org/1999/xlink" xlink:type="simple"><person-group><name name-style="western"><surname>Schmid</surname><given-names>M</given-names></name><name name-style="western"><surname>Vitelli</surname><given-names>I</given-names></name><name name-style="western"><surname>Batistoni</surname><given-names>R</given-names></name></person-group> (<year>1987</year>) <article-title>Chromosome banding in <tp:taxon-name><tp:taxon-name-part taxon-name-part-type="class">Amphibia</tp:taxon-name-part></tp:taxon-name>. XI. Constitutive heterochromatin, nucleolus organizers, 18S + 28S and 5S ribosomal RNA genes in <tp:taxon-name><tp:taxon-name-part taxon-name-part-type="family">Ascaphidae</tp:taxon-name-part></tp:taxon-name>, <tp:taxon-name><tp:taxon-name-part taxon-name-part-type="family">Pipidae</tp:taxon-name-part></tp:taxon-name>, <tp:taxon-name><tp:taxon-name-part taxon-name-part-type="family">Discoglossidae</tp:taxon-name-part></tp:taxon-name> and <tp:taxon-name><tp:taxon-name-part taxon-name-part-type="family">Pelobatidae</tp:taxon-name-part></tp:taxon-name>.</article-title><source>Chromosoma</source><volume>95</volume>: <fpage>271</fpage>–<lpage>284</lpage>. <ext-link xlink:type="simple" ext-link-type="doi" xlink:href="10.1007/BF00294784">https://doi.org/10.1007/BF00294784</ext-link></mixed-citation></ref><ref id="B84"><mixed-citation xmlns:xlink="http://www.w3.org/1999/xlink" xlink:type="simple"><person-group><name name-style="western"><surname>Schmid</surname><given-names>M</given-names></name></person-group> (<year>1982</year>) <article-title>Chromosome banding in <tp:taxon-name><tp:taxon-name-part taxon-name-part-type="class">Amphibia</tp:taxon-name-part></tp:taxon-name>. VII. Analysis of the structure and variability of NORs in <tp:taxon-name><tp:taxon-name-part taxon-name-part-type="order">Anura</tp:taxon-name-part></tp:taxon-name>.</article-title><source>Chromosoma</source><volume>87</volume>: <fpage>327</fpage>–<lpage>344</lpage>. <ext-link xlink:type="simple" ext-link-type="doi" xlink:href="10.1007/BF00327634">https://doi.org/10.1007/BF00327634</ext-link></mixed-citation></ref><ref id="B52"><mixed-citation xmlns:xlink="http://www.w3.org/1999/xlink" xlink:type="simple"><person-group><name name-style="western"><surname>Litvinchuk</surname><given-names>SN</given-names></name><name name-style="western"><surname>Crottini</surname><given-names>A</given-names></name><name name-style="western"><surname>Federici</surname><given-names>S</given-names></name><name name-style="western"><surname>De Pous</surname><given-names>P</given-names></name><name name-style="western"><surname>Donaire</surname><given-names>D</given-names></name><name name-style="western"><surname>Andreone</surname><given-names>F</given-names></name><name name-style="western"><surname>Kalezić</surname><given-names>ML</given-names></name><name name-style="western"><surname>Džukić</surname><given-names>G</given-names></name><name name-style="western"><surname>Lada</surname><given-names>GA</given-names></name><name name-style="western"><surname>Borkin</surname><given-names>LJ</given-names></name><name name-style="western"><surname>Rosanov</surname><given-names>JM</given-names></name></person-group> (<year>2013</year>) <article-title>Phylogeographic patterns of genetic diversity in the common spadefoot toad, <italic><tp:taxon-name><tp:taxon-name-part taxon-name-part-type="genus">Pelobates</tp:taxon-name-part><tp:taxon-name-part taxon-name-part-type="species">fuscus</tp:taxon-name-part></tp:taxon-name></italic> (<tp:taxon-name><tp:taxon-name-part taxon-name-part-type="order">Anura</tp:taxon-name-part></tp:taxon-name>: <tp:taxon-name><tp:taxon-name-part taxon-name-part-type="family">Pelobatidae</tp:taxon-name-part></tp:taxon-name>), reveals evolutionary history, postglacial range expansion and secondary contact.</article-title><source>Organisms Diversity and Evolution,</source><volume>13</volume>: <fpage>433</fpage>–<lpage>451</lpage>. <ext-link xlink:type="simple" ext-link-type="doi" xlink:href="10.1007/s13127-013-0127-5">https://doi.org/10.1007/s13127-013-0127-5</ext-link></mixed-citation></ref><ref id="B11"><mixed-citation xmlns:xlink="http://www.w3.org/1999/xlink" xlink:type="simple"><person-group><name name-style="western"><surname>Boettger</surname><given-names>O</given-names></name></person-group> (<year>1892</year>) Katalog der Batrachier-Sammlung im Museum der Senckenbergischen Naturforschenden Gesellshaft in Frankfurt am Main. Gebrüder Knauer, Frankfurt am Main, 48.</mixed-citation></ref><ref id="B61"><mixed-citation xmlns:xlink="http://www.w3.org/1999/xlink" xlink:type="simple"><person-group><name name-style="western"><surname>Mertens</surname><given-names>R</given-names></name></person-group> (<year>1967</year>) <article-title>Die herpetologische Sektion des Natur-Museums und Forschungs-Institutes Senckenberg in Frankfurt a. M. nebst einem Verseichnis ihrer Typen.</article-title><source>Senckenbergiana Biologica</source><volume>48</volume>: <fpage>1</fpage>–<lpage>106</lpage>.</mixed-citation></ref><ref id="B2"><mixed-citation xmlns:xlink="http://www.w3.org/1999/xlink" xlink:type="simple"><person-group><name name-style="western"><surname>Agasyan</surname><given-names>A</given-names></name><name name-style="western"><surname>Tuniyev</surname><given-names>B</given-names></name><name name-style="western"><surname>Crnobrnja-Isailovic</surname><given-names>J</given-names></name><name name-style="western"><surname>Lymberakis</surname><given-names>P</given-names></name><name name-style="western"><surname>Andrén</surname><given-names>C</given-names></name><name name-style="western"><surname>Cogǎlniceanu</surname><given-names>D</given-names></name><name name-style="western"><surname>Wilkinson</surname><given-names>J</given-names></name><name name-style="western"><surname>Ananjeva</surname><given-names>N</given-names></name><name name-style="western"><surname>Üzüm</surname><given-names>N</given-names></name><name name-style="western"><surname>Orlov</surname><given-names>N</given-names></name><name name-style="western"><surname>Podloucky</surname><given-names>R</given-names></name><name name-style="western"><surname>Tuniyev</surname><given-names>S</given-names></name><name name-style="western"><surname>Kaya</surname><given-names>U</given-names></name></person-group> (<year>2009b</year>) <italic><tp:taxon-name><tp:taxon-name-part taxon-name-part-type="genus">Pelobates</tp:taxon-name-part><tp:taxon-name-part taxon-name-part-type="species">syriacus</tp:taxon-name-part></tp:taxon-name></italic>. The IUCN Red List of Threatened Species 2009: eT58053A11723660. <ext-link xlink:type="simple" ext-link-type="doi" xlink:href="10.2305/IUCN.UK.2009.RLTS.T58053A11723660.en">https://doi.org/10.2305/IUCN.UK.2009.RLTS.T58053A11723660.en</ext-link></mixed-citation></ref><ref id="B102"><mixed-citation xmlns:xlink="http://www.w3.org/1999/xlink" xlink:type="simple"><person-group><name name-style="western"><surname>Uğurtas</surname><given-names>IH</given-names></name></person-group> (<year>2001</year>) <article-title>Variation in <italic><tp:taxon-name><tp:taxon-name-part taxon-name-part-type="genus">Pelobates</tp:taxon-name-part><tp:taxon-name-part taxon-name-part-type="species">syriacus</tp:taxon-name-part></tp:taxon-name></italic> of Turkey.</article-title><source>Asiatic Herpetological Research</source><volume>9</volume>: <fpage>139</fpage>–<lpage>141</lpage>.</mixed-citation></ref><ref id="B33"><mixed-citation xmlns:xlink="http://www.w3.org/1999/xlink" xlink:type="simple"><person-group><name name-style="western"><surname>Džukić</surname><given-names>G</given-names></name><name name-style="western"><surname>Beškov</surname><given-names>V</given-names></name><name name-style="western"><surname>Sidrovska</surname><given-names>V</given-names></name><name name-style="western"><surname>Cogǎlniceanu</surname><given-names>D</given-names></name><name name-style="western"><surname>Kalezić</surname><given-names>ML</given-names></name></person-group> (<year>2008</year>) <article-title>Contemporary chorology of the spadefoot toads (<italic><tp:taxon-name><tp:taxon-name-part taxon-name-part-type="genus">Pelobates</tp:taxon-name-part></tp:taxon-name></italic> spp.) in the Balkan Peninsula.</article-title><source>Zeitschrift fur Feldherpetologie</source><volume>15</volume>: <fpage>61</fpage>–<lpage>78</lpage>.</mixed-citation></ref><ref id="B90"><mixed-citation xmlns:xlink="http://www.w3.org/1999/xlink" xlink:type="simple"><person-group><name name-style="western"><surname>Sofianidou</surname><given-names>T</given-names></name></person-group> (<year>2012</year>) <article-title><italic><tp:taxon-name><tp:taxon-name-part taxon-name-part-type="genus">Pelobates</tp:taxon-name-part><tp:taxon-name-part taxon-name-part-type="species">syriacus</tp:taxon-name-part></tp:taxon-name></italic> (Boetger, 1899)—Syrische Schaufelkröte.</article-title> In: <person-group><name name-style="western"><surname>Grossenbacher</surname><given-names>K</given-names></name></person-group> (<role>Ed.</role>) <issue-title>Handbuch der Reptilien und Amphibien Europas Bd 51 Froschlurche I.</issue-title><source>Aula, Wiebelsheim</source>, <fpage>563</fpage>–<lpage>620</lpage>.</mixed-citation></ref><ref id="B31"><mixed-citation xmlns:xlink="http://www.w3.org/1999/xlink" xlink:type="simple"><person-group><name name-style="western"><surname>Dufresnes</surname><given-names>C</given-names></name><name name-style="western"><surname>Strachinis</surname><given-names>I</given-names></name><name name-style="western"><surname>Suriadna</surname><given-names>N</given-names></name><name name-style="western"><surname>Mykytynets</surname><given-names>G</given-names></name><name name-style="western"><surname>Cogălniceanu</surname><given-names>D</given-names></name><name name-style="western"><surname>Székely</surname><given-names>P</given-names></name><name name-style="western"><surname>Vukov</surname><given-names>T</given-names></name><name name-style="western"><surname>Arntzen</surname><given-names>JW</given-names></name><name name-style="western"><surname>Wielstra</surname><given-names>B</given-names></name><name name-style="western"><surname>Lymberakis</surname><given-names>P</given-names></name><name name-style="western"><surname>Geffen</surname><given-names>E</given-names></name><name name-style="western"><surname>Gafny</surname><given-names>S</given-names></name><name name-style="western"><surname>Kumlutas</surname><given-names>Y</given-names></name><name name-style="western"><surname>Ilgaz</surname><given-names>C</given-names></name><name name-style="western"><surname>Candan</surname><given-names>K</given-names></name><name name-style="western"><surname>Mizsei</surname><given-names>E</given-names></name><name name-style="western"><surname>Szabolcs</surname><given-names>M</given-names></name><name name-style="western"><surname>Kolenda</surname><given-names>K</given-names></name><name name-style="western"><surname>Smirnov</surname><given-names>N</given-names></name><name name-style="western"><surname>Geniez</surname><given-names>P</given-names></name><name name-style="western"><surname>Lukanov</surname><given-names>S</given-names></name><name name-style="western"><surname>Crochet</surname><given-names>P-A</given-names></name><name name-style="western"><surname>Dubey</surname><given-names>S</given-names></name><name name-style="western"><surname>Perrin</surname><given-names>N</given-names></name><name name-style="western"><surname>Litvinchuk</surname><given-names>S</given-names></name><name name-style="western"><surname>Denoël</surname><given-names>M</given-names></name></person-group> (<year>2019b</year>) Phylogeography of a cryptic speciation continuum in Eurasian spadefoot toads (<italic><tp:taxon-name><tp:taxon-name-part taxon-name-part-type="genus">Pelobates</tp:taxon-name-part></tp:taxon-name></italic>). Molecular Ecology. <ext-link xlink:type="simple" ext-link-type="doi" xlink:href="10.1111/mec.15133">https://doi.org/10.1111/mec.15133</ext-link></mixed-citation></ref><ref id="B10"><mixed-citation xmlns:xlink="http://www.w3.org/1999/xlink" xlink:type="simple"><person-group><name name-style="western"><surname>Boettger</surname><given-names>O</given-names></name></person-group> (<year>1889</year>) <article-title>Ein neuer <italic><tp:taxon-name><tp:taxon-name-part taxon-name-part-type="genus">Pelobates</tp:taxon-name-part></tp:taxon-name></italic> aus Syrien.</article-title><source>Zoologischer Anzeiger</source><volume>12</volume>: <fpage>144</fpage>–<lpage>147</lpage>.</mixed-citation></ref><ref id="B70"><mixed-citation xmlns:xlink="http://www.w3.org/1999/xlink" xlink:type="simple"><person-group><name name-style="western"><surname>Munwes</surname><given-names>I</given-names></name><name name-style="western"><surname>Geffen</surname><given-names>E</given-names></name><name name-style="western"><surname>Roll</surname><given-names>U</given-names></name><name name-style="western"><surname>Friedmann</surname><given-names>A</given-names></name><name name-style="western"><surname>Daya</surname><given-names>A</given-names></name><name name-style="western"><surname>Tikochinski</surname><given-names>Y</given-names></name><name name-style="western"><surname>Gafny</surname><given-names>S</given-names></name></person-group> (<year>2010</year>) <article-title>The change in genetic diversity down the core-edge gradient in the eastern spadefoot toad (<italic><tp:taxon-name><tp:taxon-name-part taxon-name-part-type="genus">Pelobates</tp:taxon-name-part><tp:taxon-name-part taxon-name-part-type="species">syriacus</tp:taxon-name-part></tp:taxon-name></italic>).</article-title><source>Molecular Ecology</source><volume>19</volume>: <fpage>2675</fpage>–<lpage>2689</lpage>. <ext-link xlink:type="simple" ext-link-type="doi" xlink:href="10.1111/j.1365-294X.2010.04712.x">https://doi.org/10.1111/j.1365-294X.2010.04712.x</ext-link></mixed-citation></ref><ref id="B27"><mixed-citation xmlns:xlink="http://www.w3.org/1999/xlink" xlink:type="simple"><person-group><name name-style="western"><surname>Disi</surname><given-names>AM</given-names></name><name name-style="western"><surname>Amr</surname><given-names>ZS</given-names></name></person-group> (<year>2010</year>) <article-title>Morphometrics, distribution and ecology of the amphibians in Jordan.</article-title><source>Vertebrate Zoology</source><volume>60</volume>: <fpage>147</fpage>–<lpage>162</lpage>.</mixed-citation></ref><ref id="B92"><mixed-citation xmlns:xlink="http://www.w3.org/1999/xlink" xlink:type="simple"><person-group><name name-style="western"><surname>Strachinis</surname><given-names>I</given-names></name><name name-style="western"><surname>Roussos</surname><given-names>SA</given-names></name></person-group> (<year>2016</year>) <article-title>Terrestrial herpetofauna of Limnos and Agios Efstratios (Northern Aegean, Greece), including new species records for <italic><tp:taxon-name><tp:taxon-name-part taxon-name-part-type="genus">Malpolon</tp:taxon-name-part><tp:taxon-name-part taxon-name-part-type="species">insignitus</tp:taxon-name-part></tp:taxon-name></italic> (Geoffroy Saint-Hilaire, 1827) and <italic><tp:taxon-name><tp:taxon-name-part taxon-name-part-type="genus">Pelobates</tp:taxon-name-part><tp:taxon-name-part taxon-name-part-type="species">syriacus</tp:taxon-name-part></tp:taxon-name></italic> Boettger, 1889.</article-title><source>Herpetology Notes</source><volume>9</volume>: <fpage>237</fpage>–<lpage>248</lpage>.</mixed-citation></ref><ref id="B58"><mixed-citation xmlns:xlink="http://www.w3.org/1999/xlink" xlink:type="simple"><person-group><name name-style="western"><surname>Mazanaeva</surname><given-names>LF</given-names></name><name name-style="western"><surname>Askenderov</surname><given-names>AD</given-names></name></person-group> (<year>2007</year>) <article-title>New data on the distribution of eastern spadefoot, <italic><tp:taxon-name><tp:taxon-name-part taxon-name-part-type="genus">Pelobates</tp:taxon-name-part><tp:taxon-name-part taxon-name-part-type="species">syriacus</tp:taxon-name-part></tp:taxon-name></italic> Boettger, 1889 and common spadefoot, <italic><tp:taxon-name><tp:taxon-name-part taxon-name-part-type="genus">Pelobates</tp:taxon-name-part><tp:taxon-name-part taxon-name-part-type="species">fuscus</tp:taxon-name-part></tp:taxon-name></italic>, Laurenti, 1768 in Dagestan (the North Caucasus).</article-title><source>Russian Journal of Herpetology</source><volume>14</volume>: <fpage>161</fpage>–<lpage>166</lpage></mixed-citation></ref><ref id="B45"><mixed-citation xmlns:xlink="http://www.w3.org/1999/xlink" xlink:type="simple"><person-group><name name-style="western"><surname>Kamali</surname><given-names>K</given-names></name><name name-style="western"><surname>Malekzadeh</surname><given-names>S</given-names></name></person-group> (<year>2013</year>) <article-title>A record of <italic><tp:taxon-name><tp:taxon-name-part taxon-name-part-type="genus">Pelobates</tp:taxon-name-part><tp:taxon-name-part taxon-name-part-type="species">syriacus</tp:taxon-name-part></tp:taxon-name></italic> Boettger, 1889 (<tp:taxon-name><tp:taxon-name-part taxon-name-part-type="order">Anura</tp:taxon-name-part></tp:taxon-name>: <tp:taxon-name><tp:taxon-name-part taxon-name-part-type="family">Pelobatidae</tp:taxon-name-part></tp:taxon-name>) in northern Iran.</article-title><source>Russian Journal of Herpetology</source><volume>20</volume>: <fpage>238</fpage>–<lpage>240</lpage>.</mixed-citation></ref></ref-list></tp:taxon-treatment>
