# Supplementary material for: Call a spade a spade: taxonomy and distribution of Pelobates, with description of a new Balkan endemic
Source: Zookeys. 2019 Jul 2;859:131–58. doi: 10.3897/zookeys.859.33634 (PMC6616056; doi:10.3897/zookeys.859.33634)
Supplement: XML Treatment for Pelobates syriacus boettgeri [file zookeys.859.33634-treatment6.xml]

<!DOCTYPE tp:taxon-treatment
  PUBLIC "-//TaxonX//DTD Taxonomic Treatment Publishing DTD v0 20100105//EN" "tax-treatment-NSO.dtd">
<tp:taxon-treatment xmlns:tp="http://www.plazi.org/taxpub"><tp:treatment-meta><kwd-group><label>Taxon classification</label><kwd><named-content xmlns:xlink="http://www.w3.org/1999/xlink" content-type="kingdom">Animalia</named-content></kwd><kwd><named-content xmlns:xlink="http://www.w3.org/1999/xlink" content-type="order">Anura</named-content></kwd><kwd><named-content xmlns:xlink="http://www.w3.org/1999/xlink" content-type="family">Pelobatidae</named-content></kwd></kwd-group><mixed-citation publication-type="journal"><person-group><name><surname>Dufresnes</surname><given-names>Christophe</given-names></name><name><surname>Strachinis</surname><given-names>Ilias</given-names></name><name><surname>Tzoras</surname><given-names>Elias</given-names></name><name><surname>Litvinchuk</surname><given-names>Spartak N.</given-names></name><name><surname>Denoël</surname><given-names>Mathieu</given-names></name></person-group><article-title>Call a spade a spade: taxonomy and distribution of <italic><tp:taxon-name><tp:taxon-name-part taxon-name-part-type="genus" reg="Pelobates">Pelobates</tp:taxon-name-part></tp:taxon-name></italic>, with description of a new Balkan endemic</article-title><source>Zookeys</source><day>02</day><month>7</month><year>2019</year><volume>859</volume><fpage>131</fpage><lpage>158</lpage><pub-id pub-id-type="doi">10.3897/zookeys.859.33634</pub-id></mixed-citation></tp:treatment-meta><tp:nomenclature><tp:taxon-name>
            <tp:taxon-name-part taxon-name-part-type="genus" reg="Pelobates">Pelobates</tp:taxon-name-part>
            <tp:taxon-name-part taxon-name-part-type="species" reg="syriacus">syriacus</tp:taxon-name-part>
            <tp:taxon-name-part taxon-name-part-type="subspecies" reg="boettgeri">boettgeri</tp:taxon-name-part>
          </tp:taxon-name><tp:taxon-authority>Mertens, 1923</tp:taxon-authority><!--PageBreak --></tp:nomenclature><tp:treatment-sec sec-type="diagnosis" id="SECID0EQHAI"><title>Diagnosis.</title><p>Similar to the nominal subspecies, notably in terms of cranial characters (<xref ref-type="bibr" rid="B78">Roček 1981</xref>) and coloration patterns (Fig. <xref ref-type="fig" rid="F4">4</xref>). Most biometric data on <italic><tp:taxon-name><tp:taxon-name-part taxon-name-part-type="genus" reg="Pelobates">P.</tp:taxon-name-part><tp:taxon-name-part taxon-name-part-type="species" reg="syriacus">syriacus</tp:taxon-name-part></tp:taxon-name></italic> come from populations of <italic><tp:taxon-name><tp:taxon-name-part taxon-name-part-type="genus" reg="Pelobates">P.</tp:taxon-name-part><tp:taxon-name-part taxon-name-part-type="species" reg="syriacus">s.</tp:taxon-name-part><tp:taxon-name-part taxon-name-part-type="subspecies" reg="boettgeri">boettgeri</tp:taxon-name-part></tp:taxon-name></italic> (Fig. <xref ref-type="fig" rid="F2">2</xref>, see above). As shown in Table <xref ref-type="table" rid="T1">1</xref>, <italic><tp:taxon-name><tp:taxon-name-part taxon-name-part-type="genus" reg="Pelobates">P.</tp:taxon-name-part><tp:taxon-name-part taxon-name-part-type="species" reg="syriacus">s.</tp:taxon-name-part><tp:taxon-name-part taxon-name-part-type="subspecies" reg="boettgeri">boettgeri</tp:taxon-name-part></tp:taxon-name></italic> differs from <italic><tp:taxon-name><tp:taxon-name-part taxon-name-part-type="genus" reg="Pelobates">P.</tp:taxon-name-part><tp:taxon-name-part taxon-name-part-type="species" reg="syriacus">s.</tp:taxon-name-part><tp:taxon-name-part taxon-name-part-type="subspecies" reg="syriacus">syriacus</tp:taxon-name-part></tp:taxon-name></italic> by 1.7% at mtDNA and 0.01% at nuclear DNA (<xref ref-type="bibr" rid="B31">Dufresnes et al. 2019b</xref>).</p></tp:treatment-sec><tp:treatment-sec sec-type="Taxonomy" id="SECID0ECKAI"><title>Taxonomy.</title><p>The oldest nomen available for Anatolian/Caucasian spadefoots is <bold><italic><tp:taxon-name><tp:taxon-name-part taxon-name-part-type="genus" reg="Pelobates">Pelobates</tp:taxon-name-part><tp:taxon-name-part taxon-name-part-type="species" reg="syriacus">syriacus</tp:taxon-name-part><tp:taxon-name-part taxon-name-part-type="subspecies" reg="boettgeri">boettgeri</tp:taxon-name-part></tp:taxon-name></italic> Mertens, 1923</bold>; type locality: Belesuwar, southeastern Azerbaijan; holotype: SMF 1725 (originally 1437.2a, <xref ref-type="bibr" rid="B59">Mertens 1923</xref>). A single junior synonym. <bold><italic><tp:taxon-name><tp:taxon-name-part taxon-name-part-type="genus" reg="Pelobates">Pelobates</tp:taxon-name-part><tp:taxon-name-part taxon-name-part-type="species" reg="transcaucasicus">transcaucasicus</tp:taxon-name-part></tp:taxon-name></italic> Delwig, 1928</bold>; type locality: “Tiflis” (Tbilisi), Georgia; types: ten syntypes, nine at ZISP, and one at ZIK (Amph A5/A (2164)). Subspecies level of <italic><tp:taxon-name><tp:taxon-name-part taxon-name-part-type="genus" reg="Pelobates">P.</tp:taxon-name-part><tp:taxon-name-part taxon-name-part-type="species" reg="syriacus">s.</tp:taxon-name-part><tp:taxon-name-part taxon-name-part-type="subspecies" reg="boettgeri">boettgeri</tp:taxon-name-part></tp:taxon-name></italic> is granted by its phylogenetic divergence from <italic><tp:taxon-name><tp:taxon-name-part taxon-name-part-type="genus" reg="Pelobates">P.</tp:taxon-name-part><tp:taxon-name-part taxon-name-part-type="species" reg="syriacus">s.</tp:taxon-name-part><tp:taxon-name-part taxon-name-part-type="subspecies" reg="syriacus">syriacus</tp:taxon-name-part></tp:taxon-name></italic>, but the recent split (~1 My) and the widespread traces of admixture between both subspecies in Armenia, Turkey (Antalya region), and Israel argue against a specific status.</p></tp:treatment-sec><tp:treatment-sec sec-type="distribution" id="SECID0EIMAI"><title>Distribution and diversity.</title><p>See the accounts for <italic><tp:taxon-name><tp:taxon-name-part taxon-name-part-type="genus" reg="Pelobates">P.</tp:taxon-name-part><tp:taxon-name-part taxon-name-part-type="species" reg="syriacus">syriacus</tp:taxon-name-part></tp:taxon-name></italic>.</p></tp:treatment-sec><tp:treatment-sec><!--Section generated to contain objects referenced in tp:taxon-treatment.--><fig id="F4" position="float" orientation="portrait"><label>Figure 4.</label><caption><p>Color variation in <italic><tp:taxon-name><tp:taxon-name-part taxon-name-part-type="genus" reg="Pelobates">Pelobates</tp:taxon-name-part><tp:taxon-name-part taxon-name-part-type="species" reg="syriacus">syriacus</tp:taxon-name-part></tp:taxon-name></italic> and <italic><tp:taxon-name><tp:taxon-name-part taxon-name-part-type="genus" reg="Pelobates">P.</tp:taxon-name-part><tp:taxon-name-part taxon-name-part-type="species" reg="balcanicus">balcanicus</tp:taxon-name-part></tp:taxon-name></italic>. Photo credits and origins as follows <bold>a, b</bold> G Hamoivitch (Israël) <bold>c</bold> R Winkler (Israël) <bold>d</bold> G Martinez (Israël) <bold>e</bold> IS (Limnos, Greece) <bold>f</bold> SNL (European Turkey) <bold>g</bold> IS (Limnos, Greece) <bold>h</bold> A Nöllert (Dagestan, Russia) <bold>i</bold> MD (Danube Delta, Romania) <bold>j</bold> IS (Thrace, Greece) <bold>k</bold> IS (Macedonia, Greece) <bold>l</bold> IS (Evia, Greece) <bold>m–o</bold> IS (Peloponnese, Greece) <bold>p</bold> CD (Peloponnese, Greece).</p></caption><graphic xmlns:xlink="http://www.w3.org/1999/xlink" xlink:href="zookeys-859-131-g004.jpg" position="float" orientation="portrait" xlink:type="simple" id="oo_314404.jpg"/></fig><fig id="F2" position="float" orientation="portrait"><label>Figure 2.</label><caption><p>Between-population variation of average size (snout–vent length – SVL) for each <italic><tp:taxon-name><tp:taxon-name-part taxon-name-part-type="genus" reg="Pelobates">Pelobates</tp:taxon-name-part></tp:taxon-name></italic> species, measured separately for females (pink) and males (blue). This compiles average size-data from 82 populations, representing at least 6,004 individuals (Suppl. material <xref ref-type="supplementary-material" rid="S1">1</xref>, Table S1). For <italic><tp:taxon-name><tp:taxon-name-part taxon-name-part-type="genus" reg="Pelobates">P.</tp:taxon-name-part><tp:taxon-name-part taxon-name-part-type="species" reg="balcanicus">balcanicus</tp:taxon-name-part></tp:taxon-name></italic>, it only includes populations from the nominal <italic><tp:taxon-name><tp:taxon-name-part taxon-name-part-type="genus" reg="Pelobates">P.</tp:taxon-name-part><tp:taxon-name-part taxon-name-part-type="species" reg="balcanicus">b.</tp:taxon-name-part><tp:taxon-name-part taxon-name-part-type="subspecies" reg="balcanicus">balcanicus</tp:taxon-name-part></tp:taxon-name></italic>. For <italic><tp:taxon-name><tp:taxon-name-part taxon-name-part-type="genus" reg="Pelobates">P.</tp:taxon-name-part><tp:taxon-name-part taxon-name-part-type="species" reg="syriacus">syriacus</tp:taxon-name-part></tp:taxon-name></italic>, it only includes populations from <italic><tp:taxon-name><tp:taxon-name-part taxon-name-part-type="genus" reg="Pelobates">P.</tp:taxon-name-part><tp:taxon-name-part taxon-name-part-type="species" reg="syriacus">s.</tp:taxon-name-part><tp:taxon-name-part taxon-name-part-type="subspecies" reg="boettgeri">boettgeri</tp:taxon-name-part></tp:taxon-name></italic>.</p></caption><graphic xmlns:xlink="http://www.w3.org/1999/xlink" xlink:href="zookeys-859-131-g002.jpg" position="float" orientation="portrait" xlink:type="simple" id="oo_314402.jpg"/></fig><supplementary-material xmlns:xlink="http://www.w3.org/1999/xlink" id="S1" position="float" orientation="portrait" xlink:type="simple"><label>Supplementary material 1</label><p>Average snout-vent length in <italic><tp:taxon-name><tp:taxon-name-part taxon-name-part-type="genus" reg="Pelobates">Pelobates</tp:taxon-name-part></tp:taxon-name></italic> populations</p><p>Data type: measurement</p><media xlink:href="zookeys-859-131-s001.pdf" mimetype="application" mime-subtype="pdf" position="float" orientation="portrait" xlink:type="simple" id="oo_314406.pdf"/><permissions><license xlink:type="simple"><license-p>This dataset is made available under the Open Database License (http://opendatacommons.org/licenses/odbl/1.0/). The Open Database License (ODbL) is a license agreement intended to allow users to freely share, modify, and use this Dataset while maintaining this same freedom for others, provided that the original source and author(s) are credited.</license-p></license></permissions><attrib specific-use="authors">Christophe Dufresnes, Ilias Strachinis, Elias Tzoras, Spartak N. Litvinchuk, Mathieu Denoël</attrib></supplementary-material><table-wrap id="T1" position="float" orientation="portrait"><label>Table 1.</label><caption><p>Pairwise % of genetic differences between <italic><tp:taxon-name><tp:taxon-name-part taxon-name-part-type="genus" reg="Pelobates">Pelobates</tp:taxon-name-part></tp:taxon-name></italic> taxa (from the data of <xref ref-type="bibr" rid="B31">Dufresnes et al. 2019b</xref>). The estimates below diagonal correspond to mitochondrial DNA (<italic>cyt-b</italic> + 16S, 1.2 kb); the estimates above diagonal correspond to nuclear DNA (63.5 kb of RAD tags).</p></caption><table id="TID0E4OAE" rules="all"><tbody><tr><td rowspan="1" colspan="1"/><td rowspan="1" colspan="1">
                    <bold><italic><tp:taxon-name>
                          <tp:taxon-name-part taxon-name-part-type="genus" reg="Pelobates">P.</tp:taxon-name-part>
                          <tp:taxon-name-part taxon-name-part-type="species" reg="cultripes">cultripes</tp:taxon-name-part>
                        </tp:taxon-name></italic></bold>
                  </td><td rowspan="1" colspan="1">
                    <bold><italic><tp:taxon-name>
                          <tp:taxon-name-part taxon-name-part-type="genus" reg="Pelobates">P.</tp:taxon-name-part>
                          <tp:taxon-name-part taxon-name-part-type="species" reg="varaldii">varaldii</tp:taxon-name-part>
                        </tp:taxon-name></italic></bold>
                  </td><td rowspan="1" colspan="1">
                    <bold><italic><tp:taxon-name>
                          <tp:taxon-name-part taxon-name-part-type="genus" reg="Pelobates">P.</tp:taxon-name-part>
                          <tp:taxon-name-part taxon-name-part-type="species" reg="fuscus">fuscus</tp:taxon-name-part>
                        </tp:taxon-name></italic></bold>
                  </td><td rowspan="1" colspan="1">
                    <bold><italic><tp:taxon-name>
                          <tp:taxon-name-part taxon-name-part-type="genus" reg="Pelobates">P.</tp:taxon-name-part>
                          <tp:taxon-name-part taxon-name-part-type="species" reg="vespertinus">vespertinus</tp:taxon-name-part>
                        </tp:taxon-name></italic></bold>
                  </td><td rowspan="1" colspan="1">
                    <bold><italic><tp:taxon-name>
                          <tp:taxon-name-part taxon-name-part-type="genus" reg="Pelobates">P.</tp:taxon-name-part>
                          <tp:taxon-name-part taxon-name-part-type="species" reg="syriacus">s.</tp:taxon-name-part>
                          <tp:taxon-name-part taxon-name-part-type="subspecies" reg="syriacus">syriacus</tp:taxon-name-part>
                        </tp:taxon-name></italic></bold>
                  </td><td rowspan="1" colspan="1">
                    <bold><italic><tp:taxon-name>
                          <tp:taxon-name-part taxon-name-part-type="genus" reg="Pelobates">P.</tp:taxon-name-part>
                          <tp:taxon-name-part taxon-name-part-type="species" reg="syriacus">s.</tp:taxon-name-part>
                          <tp:taxon-name-part taxon-name-part-type="subspecies" reg="boettgeri">boettgeri</tp:taxon-name-part>
                        </tp:taxon-name></italic></bold>
                  </td><td rowspan="1" colspan="1">
                    <bold><italic><tp:taxon-name>
                          <tp:taxon-name-part taxon-name-part-type="genus" reg="Pelobates">P.</tp:taxon-name-part>
                          <tp:taxon-name-part taxon-name-part-type="species" reg="balcanicus">b.</tp:taxon-name-part>
                          <tp:taxon-name-part taxon-name-part-type="subspecies" reg="balcanicus">balcanicus</tp:taxon-name-part>
                        </tp:taxon-name></italic></bold>
                  </td><td rowspan="1" colspan="1">
                    <bold><italic><tp:taxon-name>
                          <tp:taxon-name-part taxon-name-part-type="genus" reg="Pelobates">P.</tp:taxon-name-part>
                          <tp:taxon-name-part taxon-name-part-type="species" reg="balcanicus">b.</tp:taxon-name-part>
                          <tp:taxon-name-part taxon-name-part-type="subspecies" reg="chloeae">chloeae</tp:taxon-name-part>
                        </tp:taxon-name></italic></bold>
                  </td></tr><tr><td rowspan="1" colspan="1">
                    <bold><italic><tp:taxon-name>
                          <tp:taxon-name-part taxon-name-part-type="genus" reg="Pelobates">P.</tp:taxon-name-part>
                          <tp:taxon-name-part taxon-name-part-type="species" reg="cultripes">cultripes</tp:taxon-name-part>
                        </tp:taxon-name></italic></bold>
                  </td><td rowspan="1" colspan="1">–</td><td rowspan="1" colspan="1">0.40</td><td rowspan="1" colspan="1">0.66</td><td rowspan="1" colspan="1">0.75</td><td rowspan="1" colspan="1">0.72</td><td rowspan="1" colspan="1">0.70</td><td rowspan="1" colspan="1">0.74</td><td rowspan="1" colspan="1">0.73</td></tr><tr><td rowspan="1" colspan="1">
                    <bold><italic><tp:taxon-name>
                          <tp:taxon-name-part taxon-name-part-type="genus" reg="Pelobates">P.</tp:taxon-name-part>
                          <tp:taxon-name-part taxon-name-part-type="species" reg="varaldii">varaldii</tp:taxon-name-part>
                        </tp:taxon-name></italic></bold>
                  </td><td rowspan="1" colspan="1">6.0</td><td rowspan="1" colspan="1">–</td><td rowspan="1" colspan="1">0.83</td><td rowspan="1" colspan="1">0.92</td><td rowspan="1" colspan="1">0.89</td><td rowspan="1" colspan="1">0.88</td><td rowspan="1" colspan="1">0.92</td><td rowspan="1" colspan="1">0.90</td></tr><tr><td rowspan="1" colspan="1">
                    <bold><italic><tp:taxon-name>
                          <tp:taxon-name-part taxon-name-part-type="genus" reg="Pelobates">P.</tp:taxon-name-part>
                          <tp:taxon-name-part taxon-name-part-type="species" reg="fuscus">fuscus</tp:taxon-name-part>
                        </tp:taxon-name></italic></bold>
                  </td><td rowspan="1" colspan="1">10.1</td><td rowspan="1" colspan="1">10.0</td><td rowspan="1" colspan="1">–</td><td rowspan="1" colspan="1">0.13</td><td rowspan="1" colspan="1">0.63</td><td rowspan="1" colspan="1">0.62</td><td rowspan="1" colspan="1">0.65</td><td rowspan="1" colspan="1">0.64</td></tr><tr><td rowspan="1" colspan="1">
                    <bold><italic><tp:taxon-name>
                          <tp:taxon-name-part taxon-name-part-type="genus" reg="Pelobates">P.</tp:taxon-name-part>
                          <tp:taxon-name-part taxon-name-part-type="species" reg="vespertinus">vespertinus</tp:taxon-name-part>
                        </tp:taxon-name></italic></bold>
                  </td><td rowspan="1" colspan="1">9.7</td><td rowspan="1" colspan="1">9.6</td><td rowspan="1" colspan="1">2.5</td><td rowspan="1" colspan="1">–</td><td rowspan="1" colspan="1">0.71</td><td rowspan="1" colspan="1">0.70</td><td rowspan="1" colspan="1">0.74</td><td rowspan="1" colspan="1">0.73</td></tr><tr><td rowspan="1" colspan="1">
                    <bold><italic><tp:taxon-name>
                          <tp:taxon-name-part taxon-name-part-type="genus" reg="Pelobates">P.</tp:taxon-name-part>
                          <tp:taxon-name-part taxon-name-part-type="species" reg="syriacus">s.</tp:taxon-name-part>
                          <tp:taxon-name-part taxon-name-part-type="subspecies" reg="syriacus">syriacus</tp:taxon-name-part>
                        </tp:taxon-name></italic></bold>
                  </td><td rowspan="1" colspan="1">9.1</td><td rowspan="1" colspan="1">8.6</td><td rowspan="1" colspan="1">9.1</td><td rowspan="1" colspan="1">8.9</td><td rowspan="1" colspan="1">–</td><td rowspan="1" colspan="1">0.01</td><td rowspan="1" colspan="1">0.32</td><td rowspan="1" colspan="1">0.30</td></tr><tr><td rowspan="1" colspan="1">
                    <bold><italic><tp:taxon-name>
                          <tp:taxon-name-part taxon-name-part-type="genus" reg="Pelobates">P.</tp:taxon-name-part>
                          <tp:taxon-name-part taxon-name-part-type="species" reg="syriacus">s.</tp:taxon-name-part>
                          <tp:taxon-name-part taxon-name-part-type="subspecies" reg="boettgeri">boettgeri</tp:taxon-name-part>
                        </tp:taxon-name></italic></bold>
                  </td><td rowspan="1" colspan="1">9.2</td><td rowspan="1" colspan="1">8.9</td><td rowspan="1" colspan="1">9.2</td><td rowspan="1" colspan="1">9.0</td><td rowspan="1" colspan="1">1.7</td><td rowspan="1" colspan="1">–</td><td rowspan="1" colspan="1">0.31</td><td rowspan="1" colspan="1">0.29</td></tr><tr><td rowspan="1" colspan="1">
                    <bold><italic><tp:taxon-name>
                          <tp:taxon-name-part taxon-name-part-type="genus" reg="Pelobates">P.</tp:taxon-name-part>
                          <tp:taxon-name-part taxon-name-part-type="species" reg="balcanicus">b.</tp:taxon-name-part>
                          <tp:taxon-name-part taxon-name-part-type="subspecies" reg="balcanicus">balcanicus</tp:taxon-name-part>
                        </tp:taxon-name></italic></bold>
                  </td><td rowspan="1" colspan="1">9.2</td><td rowspan="1" colspan="1">8.6</td><td rowspan="1" colspan="1">8.5</td><td rowspan="1" colspan="1">8.5</td><td rowspan="1" colspan="1">7.2</td><td rowspan="1" colspan="1">7.0</td><td rowspan="1" colspan="1">–</td><td rowspan="1" colspan="1">0.02</td></tr><tr><td rowspan="1" colspan="1">
                    <bold><italic><tp:taxon-name>
                          <tp:taxon-name-part taxon-name-part-type="genus" reg="Pelobates">P.</tp:taxon-name-part>
                          <tp:taxon-name-part taxon-name-part-type="species" reg="balcanicus">b.</tp:taxon-name-part>
                          <tp:taxon-name-part taxon-name-part-type="subspecies" reg="chloeae">chloeae</tp:taxon-name-part>
                        </tp:taxon-name></italic></bold>
                  </td><td rowspan="1" colspan="1">9.2</td><td rowspan="1" colspan="1">8.2</td><td rowspan="1" colspan="1">8.5</td><td rowspan="1" colspan="1">8.6</td><td rowspan="1" colspan="1">7.7</td><td rowspan="1" colspan="1">7.7</td><td rowspan="1" colspan="1">2.8</td><td rowspan="1" colspan="1">–</td></tr></tbody></table></table-wrap></tp:treatment-sec><ref-list><ref id="B78"><mixed-citation xmlns:xlink="http://www.w3.org/1999/xlink" xlink:type="simple"><person-group><name name-style="western"><surname>Roček</surname><given-names>Z</given-names></name></person-group> (<year>1981</year>) Cranial anatomy of the frogs of the family <tp:taxon-name><tp:taxon-name-part taxon-name-part-type="family">Pelobatidae</tp:taxon-name-part></tp:taxon-name> Stannius, 1856, with outlines of their phylogeny and systematics. Acta Univesitatis <tp:taxon-name><tp:taxon-name-part taxon-name-part-type="subfamily">Carolinae</tp:taxon-name-part></tp:taxon-name> – Biologica 1980: 164 pp.</mixed-citation></ref><ref id="B31"><mixed-citation xmlns:xlink="http://www.w3.org/1999/xlink" xlink:type="simple"><person-group><name name-style="western"><surname>Dufresnes</surname><given-names>C</given-names></name><name name-style="western"><surname>Strachinis</surname><given-names>I</given-names></name><name name-style="western"><surname>Suriadna</surname><given-names>N</given-names></name><name name-style="western"><surname>Mykytynets</surname><given-names>G</given-names></name><name name-style="western"><surname>Cogălniceanu</surname><given-names>D</given-names></name><name name-style="western"><surname>Székely</surname><given-names>P</given-names></name><name name-style="western"><surname>Vukov</surname><given-names>T</given-names></name><name name-style="western"><surname>Arntzen</surname><given-names>JW</given-names></name><name name-style="western"><surname>Wielstra</surname><given-names>B</given-names></name><name name-style="western"><surname>Lymberakis</surname><given-names>P</given-names></name><name name-style="western"><surname>Geffen</surname><given-names>E</given-names></name><name name-style="western"><surname>Gafny</surname><given-names>S</given-names></name><name name-style="western"><surname>Kumlutas</surname><given-names>Y</given-names></name><name name-style="western"><surname>Ilgaz</surname><given-names>C</given-names></name><name name-style="western"><surname>Candan</surname><given-names>K</given-names></name><name name-style="western"><surname>Mizsei</surname><given-names>E</given-names></name><name name-style="western"><surname>Szabolcs</surname><given-names>M</given-names></name><name name-style="western"><surname>Kolenda</surname><given-names>K</given-names></name><name name-style="western"><surname>Smirnov</surname><given-names>N</given-names></name><name name-style="western"><surname>Geniez</surname><given-names>P</given-names></name><name name-style="western"><surname>Lukanov</surname><given-names>S</given-names></name><name name-style="western"><surname>Crochet</surname><given-names>P-A</given-names></name><name name-style="western"><surname>Dubey</surname><given-names>S</given-names></name><name name-style="western"><surname>Perrin</surname><given-names>N</given-names></name><name name-style="western"><surname>Litvinchuk</surname><given-names>S</given-names></name><name name-style="western"><surname>Denoël</surname><given-names>M</given-names></name></person-group> (<year>2019b</year>) Phylogeography of a cryptic speciation continuum in Eurasian spadefoot toads (<italic><tp:taxon-name><tp:taxon-name-part taxon-name-part-type="genus">Pelobates</tp:taxon-name-part></tp:taxon-name></italic>). Molecular Ecology. <ext-link xlink:type="simple" ext-link-type="doi" xlink:href="10.1111/mec.15133">https://doi.org/10.1111/mec.15133</ext-link></mixed-citation></ref><ref id="B59"><mixed-citation xmlns:xlink="http://www.w3.org/1999/xlink" xlink:type="simple"><person-group><name name-style="western"><surname>Mertens</surname><given-names>R</given-names></name></person-group> (<year>1923</year>) Beiträge zur Kenntnis der Gattung <italic><tp:taxon-name><tp:taxon-name-part taxon-name-part-type="genus">Pelobates</tp:taxon-name-part></tp:taxon-name></italic> Wagler. Senckenbergiana, 118–128.</mixed-citation></ref></ref-list></tp:taxon-treatment>
