# Supplementary material for: Call a spade a spade: taxonomy and distribution of Pelobates, with description of a new Balkan endemic
Source: Zookeys. 2019 Jul 2;859:131–58. doi: 10.3897/zookeys.859.33634 (PMC6616056; doi:10.3897/zookeys.859.33634)
Supplement: XML Treatment for Pelobates balcanicus [file zookeys.859.33634-treatment7.xml]

<!DOCTYPE tp:taxon-treatment
  PUBLIC "-//TaxonX//DTD Taxonomic Treatment Publishing DTD v0 20100105//EN" "tax-treatment-NSO.dtd">
<tp:taxon-treatment xmlns:tp="http://www.plazi.org/taxpub"><tp:treatment-meta><kwd-group><label>Taxon classification</label><kwd><named-content xmlns:xlink="http://www.w3.org/1999/xlink" content-type="kingdom">Animalia</named-content></kwd><kwd><named-content xmlns:xlink="http://www.w3.org/1999/xlink" content-type="order">Anura</named-content></kwd><kwd><named-content xmlns:xlink="http://www.w3.org/1999/xlink" content-type="family">Pelobatidae</named-content></kwd></kwd-group><mixed-citation publication-type="journal"><person-group><name><surname>Dufresnes</surname><given-names>Christophe</given-names></name><name><surname>Strachinis</surname><given-names>Ilias</given-names></name><name><surname>Tzoras</surname><given-names>Elias</given-names></name><name><surname>Litvinchuk</surname><given-names>Spartak N.</given-names></name><name><surname>Denoël</surname><given-names>Mathieu</given-names></name></person-group><article-title>Call a spade a spade: taxonomy and distribution of <italic><tp:taxon-name><tp:taxon-name-part taxon-name-part-type="genus" reg="Pelobates">Pelobates</tp:taxon-name-part></tp:taxon-name></italic>, with description of a new Balkan endemic</article-title><source>Zookeys</source><day>02</day><month>7</month><year>2019</year><volume>859</volume><fpage>131</fpage><lpage>158</lpage><pub-id pub-id-type="doi">10.3897/zookeys.859.33634</pub-id></mixed-citation></tp:treatment-meta><tp:nomenclature><tp:taxon-name>
            <tp:taxon-name-part taxon-name-part-type="genus" reg="Pelobates">Pelobates</tp:taxon-name-part>
            <tp:taxon-name-part taxon-name-part-type="species" reg="balcanicus">balcanicus</tp:taxon-name-part>
          </tp:taxon-name><tp:taxon-authority>Karaman, 1928</tp:taxon-authority></tp:nomenclature><tp:treatment-sec sec-type="diagnosis" id="SECID0E4NAI"><title>Diagnosis.</title><p>Resembling <italic><tp:taxon-name><tp:taxon-name-part taxon-name-part-type="genus" reg="Pelobates">P.</tp:taxon-name-part><tp:taxon-name-part taxon-name-part-type="species" reg="syriacus">syriacus</tp:taxon-name-part></tp:taxon-name></italic> with which it was previously considered a synonym (<xref ref-type="bibr" rid="B38">Frost 2019</xref>). Large toad with whitish metatarsal spades and a flat skull. Sexes of similar size (Fig. <xref ref-type="fig" rid="F2">2</xref>). Various motifs with gray, yellow or greenish colors, but rarely brown (unlike the sympatric <italic><tp:taxon-name><tp:taxon-name-part taxon-name-part-type="genus" reg="Pelobates">P.</tp:taxon-name-part><tp:taxon-name-part taxon-name-part-type="species" reg="fuscus">fuscus</tp:taxon-name-part></tp:taxon-name></italic>, P. Székely pers. comm.); frequently specked with orange dots, sometimes heavily (perhaps more than in <italic><tp:taxon-name><tp:taxon-name-part taxon-name-part-type="genus" reg="Pelobates">P.</tp:taxon-name-part><tp:taxon-name-part taxon-name-part-type="species" reg="syriacus">syriacus</tp:taxon-name-part></tp:taxon-name></italic>) (Fig. <xref ref-type="fig" rid="F4">4</xref>). Based on 25 biometric characters, <xref ref-type="bibr" rid="B104">Uğurtas et al. (2002)</xref> showed that the <italic><tp:taxon-name><tp:taxon-name-part taxon-name-part-type="genus" reg="Pelobates">P.</tp:taxon-name-part><tp:taxon-name-part taxon-name-part-type="species" reg="balcanicus">balcanicus</tp:taxon-name-part></tp:taxon-name></italic> populations from the Balkans are morphologically very variable and differentiated from Asia Minor (<italic><tp:taxon-name><tp:taxon-name-part taxon-name-part-type="genus" reg="Pelobates">P.</tp:taxon-name-part><tp:taxon-name-part taxon-name-part-type="species" reg="syriacus">syriacus</tp:taxon-name-part></tp:taxon-name></italic>); yet <italic><tp:taxon-name><tp:taxon-name-part taxon-name-part-type="genus" reg="Pelobates">P.</tp:taxon-name-part><tp:taxon-name-part taxon-name-part-type="species" reg="syriacus">syriacus</tp:taxon-name-part></tp:taxon-name></italic> populations from European Turkey (Edirne, genetically confirmed by <xref ref-type="bibr" rid="B31">Dufresnes et al. 2019b</xref>) and southeastern Bulgaria (Primorsko) grouped with <italic><tp:taxon-name><tp:taxon-name-part taxon-name-part-type="genus" reg="Pelobates">P.</tp:taxon-name-part><tp:taxon-name-part taxon-name-part-type="species" reg="balcanicus">balcanicus</tp:taxon-name-part></tp:taxon-name></italic> (<xref ref-type="bibr" rid="B104">Uğurtas et al. 2002</xref>). <xref ref-type="bibr" rid="B78">Roček (1981)</xref> only found one cranial difference: the <italic>processus posterior parasphenoidei</italic> is present in <italic><tp:taxon-name><tp:taxon-name-part taxon-name-part-type="genus" reg="Pelobates">P.</tp:taxon-name-part><tp:taxon-name-part taxon-name-part-type="species" reg="syriacus">syriacus</tp:taxon-name-part></tp:taxon-name></italic> but not developed in <italic><tp:taxon-name><tp:taxon-name-part taxon-name-part-type="genus" reg="Pelobates">P.</tp:taxon-name-part><tp:taxon-name-part taxon-name-part-type="species" reg="balcanicus">balcanicus</tp:taxon-name-part></tp:taxon-name></italic>. Morphometric assessments associated to genetic data are needed. Based on populations of <italic><tp:taxon-name><tp:taxon-name-part taxon-name-part-type="genus" reg="Pelobates">P.</tp:taxon-name-part><tp:taxon-name-part taxon-name-part-type="species" reg="balcanicus">balcanicus</tp:taxon-name-part><tp:taxon-name-part taxon-name-part-type="subspecies" reg="balcanicus">balcanicus</tp:taxon-name-part></tp:taxon-name></italic>, average SVL = 67 mm (48–100 mm) for females (<italic>n</italic> = 16 populations) and 68 mm (46–94 mm) for males (<italic>n</italic> = 15 populations) (Suppl. material <xref ref-type="supplementary-material" rid="S1">1</xref>, Table S1; Fig. <xref ref-type="fig" rid="F2">2</xref>). The karyotype (<italic><tp:taxon-name><tp:taxon-name-part taxon-name-part-type="genus" reg="Pelobates">P.</tp:taxon-name-part><tp:taxon-name-part taxon-name-part-type="species" reg="balcanicus">b.</tp:taxon-name-part><tp:taxon-name-part taxon-name-part-type="subspecies" reg="balcanicus">balcanicus</tp:taxon-name-part></tp:taxon-name></italic>) consists of six large and seven small pairs of two-armed chromosomes. NORs (secondary constrictions) are in the short arm of pair 7 (<xref ref-type="bibr" rid="B5">Belcheva et al. 1977</xref>). The nuclear DNA content (calculated from flow cytometry) averages 7.9 pg (<xref ref-type="bibr" rid="B52">Litvinchuk et al. 2013</xref>; data from <italic><tp:taxon-name><tp:taxon-name-part taxon-name-part-type="genus" reg="Pelobates">P.</tp:taxon-name-part><tp:taxon-name-part taxon-name-part-type="species" reg="balcanicus">b.</tp:taxon-name-part><tp:taxon-name-part taxon-name-part-type="subspecies" reg="balcanicus">balcanicus</tp:taxon-name-part></tp:taxon-name></italic>). As shown in Table <xref ref-type="table" rid="T1">1</xref>, <italic><tp:taxon-name><tp:taxon-name-part taxon-name-part-type="genus" reg="Pelobates">P.</tp:taxon-name-part><tp:taxon-name-part taxon-name-part-type="species" reg="balcanicus">balcanicus</tp:taxon-name-part></tp:taxon-name></italic> differs from <italic><tp:taxon-name><tp:taxon-name-part taxon-name-part-type="genus" reg="Pelobates">P.</tp:taxon-name-part><tp:taxon-name-part taxon-name-part-type="species" reg="syriacus">syriacus</tp:taxon-name-part></tp:taxon-name></italic> by ~7.4% at mtDNA and ~0.31% at nuclear DNA (<xref ref-type="bibr" rid="B31">Dufresnes et al. 2019b</xref>).</p></tp:treatment-sec><tp:treatment-sec sec-type="Taxonomy" id="SECID0EDVAI"><title>Taxonomy.</title><p>Originally described as a subspecies of the Eastern spadefoot, <bold><italic><tp:taxon-name><tp:taxon-name-part taxon-name-part-type="genus" reg="Pelobates">Pelobates</tp:taxon-name-part><tp:taxon-name-part taxon-name-part-type="species" reg="syriacus">syriacus</tp:taxon-name-part><tp:taxon-name-part taxon-name-part-type="subspecies" reg="balcanicus">balcanicus</tp:taxon-name-part></tp:taxon-name></italic> Karaman, 1928</bold>; type locality: Dojran Lake, North Macedonia; type(s): most likely include the skeleton described by <xref ref-type="bibr" rid="B46">Karaman (1928)</xref>, deposited at MMNH (Skopje, North Macedonia), but destroyed in an earthquake in 1963 (V. Sidorovska pers. comm.); the MMNH currently hosts one specimen from the type locality, MMNH-A-699 (collected in 2001). This taxon represents a distinct species from <italic><tp:taxon-name><tp:taxon-name-part taxon-name-part-type="genus" reg="Pelobates">P.</tp:taxon-name-part><tp:taxon-name-part taxon-name-part-type="species" reg="syriacus">syriacus</tp:taxon-name-part></tp:taxon-name></italic>, due its old divergence (&gt;6 My) and the absence of contemporary introgression at their area of contact in European Turkey, consistent with advanced reproductive isolation (<xref ref-type="bibr" rid="B31">Dufresnes et al. 2019b</xref>). Therefore, we herein remove <italic><tp:taxon-name><tp:taxon-name-part taxon-name-part-type="genus" reg="Pelobates">P.</tp:taxon-name-part><tp:taxon-name-part taxon-name-part-type="species" reg="balcanicus">balcanicus</tp:taxon-name-part></tp:taxon-name></italic> from its previous synonymy with <italic><tp:taxon-name><tp:taxon-name-part taxon-name-part-type="genus" reg="Pelobates">P.</tp:taxon-name-part><tp:taxon-name-part taxon-name-part-type="species" reg="syriacus">syriacus</tp:taxon-name-part></tp:taxon-name></italic>.</p></tp:treatment-sec><tp:treatment-sec sec-type="distribution" id="SECID0EDXAI"><title>Distribution.</title><p><italic><tp:taxon-name><tp:taxon-name-part taxon-name-part-type="genus" reg="Pelobates">Pelobates</tp:taxon-name-part><tp:taxon-name-part taxon-name-part-type="species" reg="balcanicus">balcanicus</tp:taxon-name-part></tp:taxon-name></italic> is restricted to the Balkan Peninsula, 0–920 m a.s.l. (<xref ref-type="bibr" rid="B33">Džukić et al. 2008</xref>) (Fig. <xref ref-type="fig" rid="F1">1</xref>). In the north, it is present in northern Serbia and northwestern Romania. It follows the Danube River from Serbia to the Black Sea in Romania (<xref ref-type="bibr" rid="B97">Székely et al. 2013</xref>; <xref ref-type="bibr" rid="B99">Ţeran et al. 2017</xref>). There are yet some possible gaps along the Danube (e.g. around the Iron Gate: <xref ref-type="bibr" rid="B106">Vukov et al. 2013</xref>; <xref ref-type="bibr" rid="B99">Ţeran et al. 2017</xref>). In the north-west, the Great Morova River in Serbia marks its western margin (<xref ref-type="bibr" rid="B33">Džukić et al. 2008</xref>). Northern ranges are currently disconnected from the southern populations (<xref ref-type="bibr" rid="B106">Vukov et al. 2013</xref>) of North Macedonia, eastern Albania (a single location), south-west Bulgaria (Strimon River), and Greece (<xref ref-type="bibr" rid="B33">Džukić et al. 2008</xref>; <xref ref-type="bibr" rid="B65">Mollov et al. 2006</xref>; <xref ref-type="bibr" rid="B96">Szabolcs and Mizsei 2017</xref>). In the 1980s, <xref ref-type="bibr" rid="B90">Sofianidou (2012)</xref> reported the species along the western coastline of the Adriatic Sea and the northern coastline of the Gulf of Corinth (Greece), but there is no recent observation in this region. Elsewhere <!--PageBreak -->in Greece, it is present in Peloponnese (<italic><tp:taxon-name><tp:taxon-name-part taxon-name-part-type="genus" reg="Pelobates">P.</tp:taxon-name-part><tp:taxon-name-part taxon-name-part-type="species" reg="balcanicus">balcanicus</tp:taxon-name-part><tp:taxon-name-part taxon-name-part-type="subspecies" reg="chloeae">chloeae</tp:taxon-name-part></tp:taxon-name></italic> ssp. nov., see below), in the eastern parts of the mainland, and along the Aegean Sea shores, from Sterea Ellas to the Evros River, until it reaches <italic><tp:taxon-name><tp:taxon-name-part taxon-name-part-type="genus" reg="Pelobates">P.</tp:taxon-name-part><tp:taxon-name-part taxon-name-part-type="species" reg="syriacus">syriacus</tp:taxon-name-part></tp:taxon-name></italic> in Thrace (<xref ref-type="bibr" rid="B33">Džukić et al. 2008</xref>; Sofianidou, 2012). The spadefoots known from the Maritsa (Evros) River in southern Bulgaria, and along the western coasts of the Black Sea, may correspond to <italic><tp:taxon-name><tp:taxon-name-part taxon-name-part-type="genus" reg="Pelobates">P.</tp:taxon-name-part><tp:taxon-name-part taxon-name-part-type="species" reg="syriacus">syriacus</tp:taxon-name-part></tp:taxon-name></italic> (Stojanov et al. 2011; <xref ref-type="bibr" rid="B31">Dufresnes et al. 2019b</xref>). IUCN status: Not Evaluated; previously included in <italic><tp:taxon-name><tp:taxon-name-part taxon-name-part-type="genus" reg="Pelobates">P.</tp:taxon-name-part><tp:taxon-name-part taxon-name-part-type="species" reg="syriacus">syriacus</tp:taxon-name-part></tp:taxon-name></italic> assessment.</p></tp:treatment-sec><tp:treatment-sec sec-type="Diversity" id="SECID0E51AI"><title>Diversity.</title><p>Using mtDNA and genomic data, <xref ref-type="bibr" rid="B31">Dufresnes et al. (2019b)</xref> evidenced a Pleistocene split (~2 My) for spadefoots from the Peloponnese (<italic><tp:taxon-name><tp:taxon-name-part taxon-name-part-type="genus" reg="Pelobates">P.</tp:taxon-name-part><tp:taxon-name-part taxon-name-part-type="species" reg="balcanicus">balcanicus</tp:taxon-name-part><tp:taxon-name-part taxon-name-part-type="subspecies" reg="chloeae">chloeae</tp:taxon-name-part></tp:taxon-name></italic> ssp. nov.). In the rest of the range, at least three glacial lineages (&lt;1 My) were identified: a first one in the eastern ranges, from the Carpathians to the Black Sea and as south as Greek Thrace; a second one in western ranges from Serbia to northern Greece; and a third one on the coastal island of Evia (north-east of Peloponnese). The eastern and western lineages widely admix. Populations from central Greece are yet to be examined.</p></tp:treatment-sec><tp:treatment-sec><!--Section generated to contain objects referenced in tp:taxon-treatment.--><fig id="F2" position="float" orientation="portrait"><label>Figure 2.</label><caption><p>Between-population variation of average size (snout–vent length – SVL) for each <italic><tp:taxon-name><tp:taxon-name-part taxon-name-part-type="genus" reg="Pelobates">Pelobates</tp:taxon-name-part></tp:taxon-name></italic> species, measured separately for females (pink) and males (blue). This compiles average size-data from 82 populations, representing at least 6,004 individuals (Suppl. material <xref ref-type="supplementary-material" rid="S1">1</xref>, Table S1). For <italic><tp:taxon-name><tp:taxon-name-part taxon-name-part-type="genus" reg="Pelobates">P.</tp:taxon-name-part><tp:taxon-name-part taxon-name-part-type="species" reg="balcanicus">balcanicus</tp:taxon-name-part></tp:taxon-name></italic>, it only includes populations from the nominal <italic><tp:taxon-name><tp:taxon-name-part taxon-name-part-type="genus" reg="Pelobates">P.</tp:taxon-name-part><tp:taxon-name-part taxon-name-part-type="species" reg="balcanicus">b.</tp:taxon-name-part><tp:taxon-name-part taxon-name-part-type="subspecies" reg="balcanicus">balcanicus</tp:taxon-name-part></tp:taxon-name></italic>. For <italic><tp:taxon-name><tp:taxon-name-part taxon-name-part-type="genus" reg="Pelobates">P.</tp:taxon-name-part><tp:taxon-name-part taxon-name-part-type="species" reg="syriacus">syriacus</tp:taxon-name-part></tp:taxon-name></italic>, it only includes populations from <italic><tp:taxon-name><tp:taxon-name-part taxon-name-part-type="genus" reg="Pelobates">P.</tp:taxon-name-part><tp:taxon-name-part taxon-name-part-type="species" reg="syriacus">s.</tp:taxon-name-part><tp:taxon-name-part taxon-name-part-type="subspecies" reg="boettgeri">boettgeri</tp:taxon-name-part></tp:taxon-name></italic>.</p></caption><graphic xmlns:xlink="http://www.w3.org/1999/xlink" xlink:href="zookeys-859-131-g002.jpg" position="float" orientation="portrait" xlink:type="simple" id="oo_314402.jpg"/></fig><supplementary-material xmlns:xlink="http://www.w3.org/1999/xlink" id="S1" position="float" orientation="portrait" xlink:type="simple"><label>Supplementary material 1</label><p>Average snout-vent length in <italic><tp:taxon-name><tp:taxon-name-part taxon-name-part-type="genus" reg="Pelobates">Pelobates</tp:taxon-name-part></tp:taxon-name></italic> populations</p><p>Data type: measurement</p><media xlink:href="zookeys-859-131-s001.pdf" mimetype="application" mime-subtype="pdf" position="float" orientation="portrait" xlink:type="simple" id="oo_314406.pdf"/><permissions><license xlink:type="simple"><license-p>This dataset is made available under the Open Database License (http://opendatacommons.org/licenses/odbl/1.0/). The Open Database License (ODbL) is a license agreement intended to allow users to freely share, modify, and use this Dataset while maintaining this same freedom for others, provided that the original source and author(s) are credited.</license-p></license></permissions><attrib specific-use="authors">Christophe Dufresnes, Ilias Strachinis, Elias Tzoras, Spartak N. Litvinchuk, Mathieu Denoël</attrib></supplementary-material><fig id="F4" position="float" orientation="portrait"><label>Figure 4.</label><caption><p>Color variation in <italic><tp:taxon-name><tp:taxon-name-part taxon-name-part-type="genus" reg="Pelobates">Pelobates</tp:taxon-name-part><tp:taxon-name-part taxon-name-part-type="species" reg="syriacus">syriacus</tp:taxon-name-part></tp:taxon-name></italic> and <italic><tp:taxon-name><tp:taxon-name-part taxon-name-part-type="genus" reg="Pelobates">P.</tp:taxon-name-part><tp:taxon-name-part taxon-name-part-type="species" reg="balcanicus">balcanicus</tp:taxon-name-part></tp:taxon-name></italic>. Photo credits and origins as follows <bold>a, b</bold> G Hamoivitch (Israël) <bold>c</bold> R Winkler (Israël) <bold>d</bold> G Martinez (Israël) <bold>e</bold> IS (Limnos, Greece) <bold>f</bold> SNL (European Turkey) <bold>g</bold> IS (Limnos, Greece) <bold>h</bold> A Nöllert (Dagestan, Russia) <bold>i</bold> MD (Danube Delta, Romania) <bold>j</bold> IS (Thrace, Greece) <bold>k</bold> IS (Macedonia, Greece) <bold>l</bold> IS (Evia, Greece) <bold>m–o</bold> IS (Peloponnese, Greece) <bold>p</bold> CD (Peloponnese, Greece).</p></caption><graphic xmlns:xlink="http://www.w3.org/1999/xlink" xlink:href="zookeys-859-131-g004.jpg" position="float" orientation="portrait" xlink:type="simple" id="oo_314404.jpg"/></fig><table-wrap id="T1" position="float" orientation="portrait"><label>Table 1.</label><caption><p>Pairwise % of genetic differences between <italic><tp:taxon-name><tp:taxon-name-part taxon-name-part-type="genus" reg="Pelobates">Pelobates</tp:taxon-name-part></tp:taxon-name></italic> taxa (from the data of <xref ref-type="bibr" rid="B31">Dufresnes et al. 2019b</xref>). The estimates below diagonal correspond to mitochondrial DNA (<italic>cyt-b</italic> + 16S, 1.2 kb); the estimates above diagonal correspond to nuclear DNA (63.5 kb of RAD tags).</p></caption><table id="TID0E4OAE" rules="all"><tbody><tr><td rowspan="1" colspan="1"/><td rowspan="1" colspan="1">
                    <bold><italic><tp:taxon-name>
                          <tp:taxon-name-part taxon-name-part-type="genus" reg="Pelobates">P.</tp:taxon-name-part>
                          <tp:taxon-name-part taxon-name-part-type="species" reg="cultripes">cultripes</tp:taxon-name-part>
                        </tp:taxon-name></italic></bold>
                  </td><td rowspan="1" colspan="1">
                    <bold><italic><tp:taxon-name>
                          <tp:taxon-name-part taxon-name-part-type="genus" reg="Pelobates">P.</tp:taxon-name-part>
                          <tp:taxon-name-part taxon-name-part-type="species" reg="varaldii">varaldii</tp:taxon-name-part>
                        </tp:taxon-name></italic></bold>
                  </td><td rowspan="1" colspan="1">
                    <bold><italic><tp:taxon-name>
                          <tp:taxon-name-part taxon-name-part-type="genus" reg="Pelobates">P.</tp:taxon-name-part>
                          <tp:taxon-name-part taxon-name-part-type="species" reg="fuscus">fuscus</tp:taxon-name-part>
                        </tp:taxon-name></italic></bold>
                  </td><td rowspan="1" colspan="1">
                    <bold><italic><tp:taxon-name>
                          <tp:taxon-name-part taxon-name-part-type="genus" reg="Pelobates">P.</tp:taxon-name-part>
                          <tp:taxon-name-part taxon-name-part-type="species" reg="vespertinus">vespertinus</tp:taxon-name-part>
                        </tp:taxon-name></italic></bold>
                  </td><td rowspan="1" colspan="1">
                    <bold><italic><tp:taxon-name>
                          <tp:taxon-name-part taxon-name-part-type="genus" reg="Pelobates">P.</tp:taxon-name-part>
                          <tp:taxon-name-part taxon-name-part-type="species" reg="syriacus">s.</tp:taxon-name-part>
                          <tp:taxon-name-part taxon-name-part-type="subspecies" reg="syriacus">syriacus</tp:taxon-name-part>
                        </tp:taxon-name></italic></bold>
                  </td><td rowspan="1" colspan="1">
                    <bold><italic><tp:taxon-name>
                          <tp:taxon-name-part taxon-name-part-type="genus" reg="Pelobates">P.</tp:taxon-name-part>
                          <tp:taxon-name-part taxon-name-part-type="species" reg="syriacus">s.</tp:taxon-name-part>
                          <tp:taxon-name-part taxon-name-part-type="subspecies" reg="boettgeri">boettgeri</tp:taxon-name-part>
                        </tp:taxon-name></italic></bold>
                  </td><td rowspan="1" colspan="1">
                    <bold><italic><tp:taxon-name>
                          <tp:taxon-name-part taxon-name-part-type="genus" reg="Pelobates">P.</tp:taxon-name-part>
                          <tp:taxon-name-part taxon-name-part-type="species" reg="balcanicus">b.</tp:taxon-name-part>
                          <tp:taxon-name-part taxon-name-part-type="subspecies" reg="balcanicus">balcanicus</tp:taxon-name-part>
                        </tp:taxon-name></italic></bold>
                  </td><td rowspan="1" colspan="1">
                    <bold><italic><tp:taxon-name>
                          <tp:taxon-name-part taxon-name-part-type="genus" reg="Pelobates">P.</tp:taxon-name-part>
                          <tp:taxon-name-part taxon-name-part-type="species" reg="balcanicus">b.</tp:taxon-name-part>
                          <tp:taxon-name-part taxon-name-part-type="subspecies" reg="chloeae">chloeae</tp:taxon-name-part>
                        </tp:taxon-name></italic></bold>
                  </td></tr><tr><td rowspan="1" colspan="1">
                    <bold><italic><tp:taxon-name>
                          <tp:taxon-name-part taxon-name-part-type="genus" reg="Pelobates">P.</tp:taxon-name-part>
                          <tp:taxon-name-part taxon-name-part-type="species" reg="cultripes">cultripes</tp:taxon-name-part>
                        </tp:taxon-name></italic></bold>
                  </td><td rowspan="1" colspan="1">–</td><td rowspan="1" colspan="1">0.40</td><td rowspan="1" colspan="1">0.66</td><td rowspan="1" colspan="1">0.75</td><td rowspan="1" colspan="1">0.72</td><td rowspan="1" colspan="1">0.70</td><td rowspan="1" colspan="1">0.74</td><td rowspan="1" colspan="1">0.73</td></tr><tr><td rowspan="1" colspan="1">
                    <bold><italic><tp:taxon-name>
                          <tp:taxon-name-part taxon-name-part-type="genus" reg="Pelobates">P.</tp:taxon-name-part>
                          <tp:taxon-name-part taxon-name-part-type="species" reg="varaldii">varaldii</tp:taxon-name-part>
                        </tp:taxon-name></italic></bold>
                  </td><td rowspan="1" colspan="1">6.0</td><td rowspan="1" colspan="1">–</td><td rowspan="1" colspan="1">0.83</td><td rowspan="1" colspan="1">0.92</td><td rowspan="1" colspan="1">0.89</td><td rowspan="1" colspan="1">0.88</td><td rowspan="1" colspan="1">0.92</td><td rowspan="1" colspan="1">0.90</td></tr><tr><td rowspan="1" colspan="1">
                    <bold><italic><tp:taxon-name>
                          <tp:taxon-name-part taxon-name-part-type="genus" reg="Pelobates">P.</tp:taxon-name-part>
                          <tp:taxon-name-part taxon-name-part-type="species" reg="fuscus">fuscus</tp:taxon-name-part>
                        </tp:taxon-name></italic></bold>
                  </td><td rowspan="1" colspan="1">10.1</td><td rowspan="1" colspan="1">10.0</td><td rowspan="1" colspan="1">–</td><td rowspan="1" colspan="1">0.13</td><td rowspan="1" colspan="1">0.63</td><td rowspan="1" colspan="1">0.62</td><td rowspan="1" colspan="1">0.65</td><td rowspan="1" colspan="1">0.64</td></tr><tr><td rowspan="1" colspan="1">
                    <bold><italic><tp:taxon-name>
                          <tp:taxon-name-part taxon-name-part-type="genus" reg="Pelobates">P.</tp:taxon-name-part>
                          <tp:taxon-name-part taxon-name-part-type="species" reg="vespertinus">vespertinus</tp:taxon-name-part>
                        </tp:taxon-name></italic></bold>
                  </td><td rowspan="1" colspan="1">9.7</td><td rowspan="1" colspan="1">9.6</td><td rowspan="1" colspan="1">2.5</td><td rowspan="1" colspan="1">–</td><td rowspan="1" colspan="1">0.71</td><td rowspan="1" colspan="1">0.70</td><td rowspan="1" colspan="1">0.74</td><td rowspan="1" colspan="1">0.73</td></tr><tr><td rowspan="1" colspan="1">
                    <bold><italic><tp:taxon-name>
                          <tp:taxon-name-part taxon-name-part-type="genus" reg="Pelobates">P.</tp:taxon-name-part>
                          <tp:taxon-name-part taxon-name-part-type="species" reg="syriacus">s.</tp:taxon-name-part>
                          <tp:taxon-name-part taxon-name-part-type="subspecies" reg="syriacus">syriacus</tp:taxon-name-part>
                        </tp:taxon-name></italic></bold>
                  </td><td rowspan="1" colspan="1">9.1</td><td rowspan="1" colspan="1">8.6</td><td rowspan="1" colspan="1">9.1</td><td rowspan="1" colspan="1">8.9</td><td rowspan="1" colspan="1">–</td><td rowspan="1" colspan="1">0.01</td><td rowspan="1" colspan="1">0.32</td><td rowspan="1" colspan="1">0.30</td></tr><tr><td rowspan="1" colspan="1">
                    <bold><italic><tp:taxon-name>
                          <tp:taxon-name-part taxon-name-part-type="genus" reg="Pelobates">P.</tp:taxon-name-part>
                          <tp:taxon-name-part taxon-name-part-type="species" reg="syriacus">s.</tp:taxon-name-part>
                          <tp:taxon-name-part taxon-name-part-type="subspecies" reg="boettgeri">boettgeri</tp:taxon-name-part>
                        </tp:taxon-name></italic></bold>
                  </td><td rowspan="1" colspan="1">9.2</td><td rowspan="1" colspan="1">8.9</td><td rowspan="1" colspan="1">9.2</td><td rowspan="1" colspan="1">9.0</td><td rowspan="1" colspan="1">1.7</td><td rowspan="1" colspan="1">–</td><td rowspan="1" colspan="1">0.31</td><td rowspan="1" colspan="1">0.29</td></tr><tr><td rowspan="1" colspan="1">
                    <bold><italic><tp:taxon-name>
                          <tp:taxon-name-part taxon-name-part-type="genus" reg="Pelobates">P.</tp:taxon-name-part>
                          <tp:taxon-name-part taxon-name-part-type="species" reg="balcanicus">b.</tp:taxon-name-part>
                          <tp:taxon-name-part taxon-name-part-type="subspecies" reg="balcanicus">balcanicus</tp:taxon-name-part>
                        </tp:taxon-name></italic></bold>
                  </td><td rowspan="1" colspan="1">9.2</td><td rowspan="1" colspan="1">8.6</td><td rowspan="1" colspan="1">8.5</td><td rowspan="1" colspan="1">8.5</td><td rowspan="1" colspan="1">7.2</td><td rowspan="1" colspan="1">7.0</td><td rowspan="1" colspan="1">–</td><td rowspan="1" colspan="1">0.02</td></tr><tr><td rowspan="1" colspan="1">
                    <bold><italic><tp:taxon-name>
                          <tp:taxon-name-part taxon-name-part-type="genus" reg="Pelobates">P.</tp:taxon-name-part>
                          <tp:taxon-name-part taxon-name-part-type="species" reg="balcanicus">b.</tp:taxon-name-part>
                          <tp:taxon-name-part taxon-name-part-type="subspecies" reg="chloeae">chloeae</tp:taxon-name-part>
                        </tp:taxon-name></italic></bold>
                  </td><td rowspan="1" colspan="1">9.2</td><td rowspan="1" colspan="1">8.2</td><td rowspan="1" colspan="1">8.5</td><td rowspan="1" colspan="1">8.6</td><td rowspan="1" colspan="1">7.7</td><td rowspan="1" colspan="1">7.7</td><td rowspan="1" colspan="1">2.8</td><td rowspan="1" colspan="1">–</td></tr></tbody></table></table-wrap><fig id="F1" position="float" orientation="portrait"><label>Figure 1.</label><caption><p>Phylogeny and distribution of <italic><tp:taxon-name><tp:taxon-name-part taxon-name-part-type="genus" reg="Pelobates">Pelobates</tp:taxon-name-part></tp:taxon-name></italic> taxa. The tree is adapted from the phylogenomic analysis of <xref ref-type="bibr" rid="B31">Dufresnes et al. (2019b)</xref>, and the map was built from known records updated with genetic data (see accounts). Note that the distribution of <italic><tp:taxon-name><tp:taxon-name-part taxon-name-part-type="genus" reg="Pelobates">P.</tp:taxon-name-part><tp:taxon-name-part taxon-name-part-type="species" reg="vespertinus">vespertinus</tp:taxon-name-part></tp:taxon-name></italic> extends further east to Kazakhstan and Siberia. Photo credits: CD (<italic><tp:taxon-name><tp:taxon-name-part taxon-name-part-type="genus" reg="Pelobates">P.</tp:taxon-name-part><tp:taxon-name-part taxon-name-part-type="species" reg="cultripes">cultripes</tp:taxon-name-part></tp:taxon-name></italic>, <italic><tp:taxon-name><tp:taxon-name-part taxon-name-part-type="genus" reg="Pelobates">P.</tp:taxon-name-part><tp:taxon-name-part taxon-name-part-type="species" reg="balcanicus">b.</tp:taxon-name-part><tp:taxon-name-part taxon-name-part-type="subspecies" reg="chloeae">chloeae</tp:taxon-name-part></tp:taxon-name></italic>), SNL (<italic><tp:taxon-name><tp:taxon-name-part taxon-name-part-type="genus" reg="Pelobates">P.</tp:taxon-name-part><tp:taxon-name-part taxon-name-part-type="species" reg="syriacus">s.</tp:taxon-name-part><tp:taxon-name-part taxon-name-part-type="subspecies" reg="boettgeri">boettgeri</tp:taxon-name-part></tp:taxon-name></italic>), IS (<italic><tp:taxon-name><tp:taxon-name-part taxon-name-part-type="genus" reg="Pelobates">P.</tp:taxon-name-part><tp:taxon-name-part taxon-name-part-type="species" reg="balcanicus">b.</tp:taxon-name-part><tp:taxon-name-part taxon-name-part-type="subspecies" reg="balcanicus">balcanicus</tp:taxon-name-part></tp:taxon-name></italic>), A Sanchez Vialas (<italic><tp:taxon-name><tp:taxon-name-part taxon-name-part-type="genus" reg="Pelobates">P.</tp:taxon-name-part><tp:taxon-name-part taxon-name-part-type="species" reg="varaldii">varaldii</tp:taxon-name-part></tp:taxon-name></italic>), A Nöllert (<italic><tp:taxon-name><tp:taxon-name-part taxon-name-part-type="genus" reg="Pelobates">P.</tp:taxon-name-part><tp:taxon-name-part taxon-name-part-type="species" reg="fuscus">fuscus</tp:taxon-name-part></tp:taxon-name></italic>), N Suriadna (<italic><tp:taxon-name><tp:taxon-name-part taxon-name-part-type="genus" reg="Pelobates">P.</tp:taxon-name-part><tp:taxon-name-part taxon-name-part-type="species" reg="vespertinus">vespertinus</tp:taxon-name-part></tp:taxon-name></italic>).</p></caption><graphic xmlns:xlink="http://www.w3.org/1999/xlink" xlink:href="zookeys-859-131-g001.jpg" position="float" orientation="portrait" xlink:type="simple" id="oo_314401.jpg"/></fig></tp:treatment-sec><ref-list><ref id="B38"><mixed-citation xmlns:xlink="http://www.w3.org/1999/xlink" xlink:type="simple"><person-group><name name-style="western"><surname>Frost</surname><given-names>D</given-names></name></person-group> (<year>2019</year>) Amphibian Species of the World: an Online Reference. Version 6.0 (30 January 2019). American Museum of Natural History, New York. <ext-link xlink:type="simple" ext-link-type="uri" xlink:href="http://research.amnh.org/herpetology/amphibia/index.html">http://research.amnh.org/herpetology/amphibia/index.html</ext-link> [Accessed on: 2019-3-1]</mixed-citation></ref><ref id="B104"><mixed-citation xmlns:xlink="http://www.w3.org/1999/xlink" xlink:type="simple"><person-group><name name-style="western"><surname>Uğurtas</surname><given-names>IH</given-names></name><name name-style="western"><surname>Ljubusavljevic</surname><given-names>K</given-names></name><name name-style="western"><surname>Sidorovska</surname><given-names>V</given-names></name><name name-style="western"><surname>Kalezic</surname><given-names>ML</given-names></name><name name-style="western"><surname>Džukić</surname><given-names>G</given-names></name></person-group> (<year>2002</year>) <article-title>Morphological differentiation of eastern spadefoot toad (<italic><tp:taxon-name><tp:taxon-name-part taxon-name-part-type="genus">Pelobates</tp:taxon-name-part><tp:taxon-name-part taxon-name-part-type="species">syriacus</tp:taxon-name-part></tp:taxon-name></italic>) populations.</article-title><source>Israel Journal of Zoology</source><volume>48</volume>: <fpage>13</fpage>–<lpage>32</lpage>.</mixed-citation></ref><ref id="B31"><mixed-citation xmlns:xlink="http://www.w3.org/1999/xlink" xlink:type="simple"><person-group><name name-style="western"><surname>Dufresnes</surname><given-names>C</given-names></name><name name-style="western"><surname>Strachinis</surname><given-names>I</given-names></name><name name-style="western"><surname>Suriadna</surname><given-names>N</given-names></name><name name-style="western"><surname>Mykytynets</surname><given-names>G</given-names></name><name name-style="western"><surname>Cogălniceanu</surname><given-names>D</given-names></name><name name-style="western"><surname>Székely</surname><given-names>P</given-names></name><name name-style="western"><surname>Vukov</surname><given-names>T</given-names></name><name name-style="western"><surname>Arntzen</surname><given-names>JW</given-names></name><name name-style="western"><surname>Wielstra</surname><given-names>B</given-names></name><name name-style="western"><surname>Lymberakis</surname><given-names>P</given-names></name><name name-style="western"><surname>Geffen</surname><given-names>E</given-names></name><name name-style="western"><surname>Gafny</surname><given-names>S</given-names></name><name name-style="western"><surname>Kumlutas</surname><given-names>Y</given-names></name><name name-style="western"><surname>Ilgaz</surname><given-names>C</given-names></name><name name-style="western"><surname>Candan</surname><given-names>K</given-names></name><name name-style="western"><surname>Mizsei</surname><given-names>E</given-names></name><name name-style="western"><surname>Szabolcs</surname><given-names>M</given-names></name><name name-style="western"><surname>Kolenda</surname><given-names>K</given-names></name><name name-style="western"><surname>Smirnov</surname><given-names>N</given-names></name><name name-style="western"><surname>Geniez</surname><given-names>P</given-names></name><name name-style="western"><surname>Lukanov</surname><given-names>S</given-names></name><name name-style="western"><surname>Crochet</surname><given-names>P-A</given-names></name><name name-style="western"><surname>Dubey</surname><given-names>S</given-names></name><name name-style="western"><surname>Perrin</surname><given-names>N</given-names></name><name name-style="western"><surname>Litvinchuk</surname><given-names>S</given-names></name><name name-style="western"><surname>Denoël</surname><given-names>M</given-names></name></person-group> (<year>2019b</year>) Phylogeography of a cryptic speciation continuum in Eurasian spadefoot toads (<italic><tp:taxon-name><tp:taxon-name-part taxon-name-part-type="genus">Pelobates</tp:taxon-name-part></tp:taxon-name></italic>). Molecular Ecology. <ext-link xlink:type="simple" ext-link-type="doi" xlink:href="10.1111/mec.15133">https://doi.org/10.1111/mec.15133</ext-link></mixed-citation></ref><ref id="B78"><mixed-citation xmlns:xlink="http://www.w3.org/1999/xlink" xlink:type="simple"><person-group><name name-style="western"><surname>Roček</surname><given-names>Z</given-names></name></person-group> (<year>1981</year>) Cranial anatomy of the frogs of the family <tp:taxon-name><tp:taxon-name-part taxon-name-part-type="family">Pelobatidae</tp:taxon-name-part></tp:taxon-name> Stannius, 1856, with outlines of their phylogeny and systematics. Acta Univesitatis <tp:taxon-name><tp:taxon-name-part taxon-name-part-type="subfamily">Carolinae</tp:taxon-name-part></tp:taxon-name> – Biologica 1980: 164 pp.</mixed-citation></ref><ref id="B5"><mixed-citation xmlns:xlink="http://www.w3.org/1999/xlink" xlink:type="simple"><person-group><name name-style="western"><surname>Belcheva</surname><given-names>R</given-names></name><name name-style="western"><surname>Ilieva</surname><given-names>H</given-names></name><name name-style="western"><surname>Beshkov</surname><given-names>V</given-names></name></person-group> (<year>1977</year>) On the karyotype of <italic><tp:taxon-name><tp:taxon-name-part taxon-name-part-type="genus">Pelobates</tp:taxon-name-part><tp:taxon-name-part taxon-name-part-type="species">syriacus</tp:taxon-name-part><tp:taxon-name-part taxon-name-part-type="subspecies">balcanicus</tp:taxon-name-part></tp:taxon-name></italic> Karaman (<tp:taxon-name><tp:taxon-name-part taxon-name-part-type="class">Amphibia</tp:taxon-name-part></tp:taxon-name>, <tp:taxon-name><tp:taxon-name-part taxon-name-part-type="family">Pelobatidae</tp:taxon-name-part></tp:taxon-name>, <tp:taxon-name><tp:taxon-name-part taxon-name-part-type="order">Anura</tp:taxon-name-part></tp:taxon-name>). Annuaire de l’Universite de Sofia, Faculté de Biologie, Livre 1 – Zoologie 68: 15–18.</mixed-citation></ref><ref id="B52"><mixed-citation xmlns:xlink="http://www.w3.org/1999/xlink" xlink:type="simple"><person-group><name name-style="western"><surname>Litvinchuk</surname><given-names>SN</given-names></name><name name-style="western"><surname>Crottini</surname><given-names>A</given-names></name><name name-style="western"><surname>Federici</surname><given-names>S</given-names></name><name name-style="western"><surname>De Pous</surname><given-names>P</given-names></name><name name-style="western"><surname>Donaire</surname><given-names>D</given-names></name><name name-style="western"><surname>Andreone</surname><given-names>F</given-names></name><name name-style="western"><surname>Kalezić</surname><given-names>ML</given-names></name><name name-style="western"><surname>Džukić</surname><given-names>G</given-names></name><name name-style="western"><surname>Lada</surname><given-names>GA</given-names></name><name name-style="western"><surname>Borkin</surname><given-names>LJ</given-names></name><name name-style="western"><surname>Rosanov</surname><given-names>JM</given-names></name></person-group> (<year>2013</year>) <article-title>Phylogeographic patterns of genetic diversity in the common spadefoot toad, <italic><tp:taxon-name><tp:taxon-name-part taxon-name-part-type="genus">Pelobates</tp:taxon-name-part><tp:taxon-name-part taxon-name-part-type="species">fuscus</tp:taxon-name-part></tp:taxon-name></italic> (<tp:taxon-name><tp:taxon-name-part taxon-name-part-type="order">Anura</tp:taxon-name-part></tp:taxon-name>: <tp:taxon-name><tp:taxon-name-part taxon-name-part-type="family">Pelobatidae</tp:taxon-name-part></tp:taxon-name>), reveals evolutionary history, postglacial range expansion and secondary contact.</article-title><source>Organisms Diversity and Evolution,</source><volume>13</volume>: <fpage>433</fpage>–<lpage>451</lpage>. <ext-link xlink:type="simple" ext-link-type="doi" xlink:href="10.1007/s13127-013-0127-5">https://doi.org/10.1007/s13127-013-0127-5</ext-link></mixed-citation></ref><ref id="B46"><mixed-citation xmlns:xlink="http://www.w3.org/1999/xlink" xlink:type="simple"><person-group><name name-style="western"><surname>Karaman</surname><given-names>S</given-names></name></person-group> (<year>1928</year>) <article-title>III Prilog herpetologii Jugoslavije – Contribution a l’Herpètologie de la Jugoslavija.</article-title><source>Bulletin de la Société Scientifique de Skoplje, Section des Sciences Naturelles</source><volume>4</volume>: <fpage>129</fpage>–<lpage>143</lpage>.</mixed-citation></ref><ref id="B33"><mixed-citation xmlns:xlink="http://www.w3.org/1999/xlink" xlink:type="simple"><person-group><name name-style="western"><surname>Džukić</surname><given-names>G</given-names></name><name name-style="western"><surname>Beškov</surname><given-names>V</given-names></name><name name-style="western"><surname>Sidrovska</surname><given-names>V</given-names></name><name name-style="western"><surname>Cogǎlniceanu</surname><given-names>D</given-names></name><name name-style="western"><surname>Kalezić</surname><given-names>ML</given-names></name></person-group> (<year>2008</year>) <article-title>Contemporary chorology of the spadefoot toads (<italic><tp:taxon-name><tp:taxon-name-part taxon-name-part-type="genus">Pelobates</tp:taxon-name-part></tp:taxon-name></italic> spp.) in the Balkan Peninsula.</article-title><source>Zeitschrift fur Feldherpetologie</source><volume>15</volume>: <fpage>61</fpage>–<lpage>78</lpage>.</mixed-citation></ref><ref id="B97"><mixed-citation xmlns:xlink="http://www.w3.org/1999/xlink" xlink:type="simple"><person-group><name name-style="western"><surname>Székely</surname><given-names>P</given-names></name><name name-style="western"><surname>Iosif</surname><given-names>R</given-names></name><name name-style="western"><surname>Székely</surname><given-names>D</given-names></name><name name-style="western"><surname>Stǎnescu</surname><given-names>F</given-names></name><name name-style="western"><surname>Cogǎlniceanu</surname><given-names>D</given-names></name></person-group> (<year>2013</year>) <article-title>Range extension for the Eastern spadefoot toad <italic><tp:taxon-name><tp:taxon-name-part taxon-name-part-type="genus">Pelobates</tp:taxon-name-part><tp:taxon-name-part taxon-name-part-type="species">syriacus</tp:taxon-name-part></tp:taxon-name></italic> (Boettger, 1889) (<tp:taxon-name><tp:taxon-name-part taxon-name-part-type="order">Anura</tp:taxon-name-part></tp:taxon-name>: <tp:taxon-name><tp:taxon-name-part taxon-name-part-type="family">Pelobatidae</tp:taxon-name-part></tp:taxon-name>).</article-title><source>Herpetology Notes</source><volume>6</volume>: <fpage>481</fpage>–<lpage>484</lpage>.</mixed-citation></ref><ref id="B99"><mixed-citation xmlns:xlink="http://www.w3.org/1999/xlink" xlink:type="simple"><person-group><name name-style="western"><surname>Ţeran</surname><given-names>L</given-names></name><name name-style="western"><surname>Sos</surname><given-names>T</given-names></name><name name-style="western"><surname>Hegyeli</surname><given-names>Z</given-names></name><name name-style="western"><surname>Gábos</surname><given-names>E</given-names></name><name name-style="western"><surname>Fülöp</surname><given-names>T</given-names></name><name name-style="western"><surname>Marton</surname><given-names>A</given-names></name></person-group> (<year>2017</year>) <article-title>New data on the distribution of Eastern spadefoot toad <italic><tp:taxon-name><tp:taxon-name-part taxon-name-part-type="genus">Pelobates</tp:taxon-name-part><tp:taxon-name-part taxon-name-part-type="species">syriacus</tp:taxon-name-part></tp:taxon-name></italic> Boettger, 1889 (<tp:taxon-name><tp:taxon-name-part taxon-name-part-type="order">Anura</tp:taxon-name-part></tp:taxon-name>: <tp:taxon-name><tp:taxon-name-part taxon-name-part-type="family">Pelobatidae</tp:taxon-name-part></tp:taxon-name>) in the Pannonian Plain.</article-title><source>North-Western Journal of Zoology</source><volume>13</volume>: <fpage>179</fpage>–<lpage>182</lpage>.</mixed-citation></ref><ref id="B106"><mixed-citation xmlns:xlink="http://www.w3.org/1999/xlink" xlink:type="simple"><person-group><name name-style="western"><surname>Vukov</surname><given-names>T</given-names></name><name name-style="western"><surname>Kalezić</surname><given-names>ML</given-names></name><name name-style="western"><surname>Tomović</surname><given-names>L</given-names></name><name name-style="western"><surname>Krizmanić</surname><given-names>I</given-names></name><name name-style="western"><surname>Jović</surname><given-names>D</given-names></name><name name-style="western"><surname>Labus</surname><given-names>N</given-names></name><name name-style="western"><surname>Džukić</surname><given-names>G</given-names></name></person-group> (<year>2013</year>) <article-title>Amphibians in Serbia: distribution and diversity patterns.</article-title><source>Bulletin of the Natural History Museum</source><volume>6</volume>: <fpage>90</fpage>–<lpage>112</lpage>. <ext-link xlink:type="simple" ext-link-type="doi" xlink:href="10.5937/bnhmb1306090V">https://doi.org/10.5937/bnhmb1306090V</ext-link></mixed-citation></ref><ref id="B65"><mixed-citation xmlns:xlink="http://www.w3.org/1999/xlink" xlink:type="simple"><person-group><name name-style="western"><surname>Mollov</surname><given-names>I</given-names></name><name name-style="western"><surname>Popgeorgiev</surname><given-names>G</given-names></name><name name-style="western"><surname>Naumov</surname><given-names>B</given-names></name><name name-style="western"><surname>Georgiev</surname><given-names>D</given-names></name></person-group> (<year>2006</year>) <article-title>New data on the distribution of the Syrian Spadefoot (<italic><tp:taxon-name><tp:taxon-name-part taxon-name-part-type="genus">Pelobates</tp:taxon-name-part><tp:taxon-name-part taxon-name-part-type="species">syriacus</tp:taxon-name-part><tp:taxon-name-part taxon-name-part-type="subspecies">balcanicus</tp:taxon-name-part></tp:taxon-name></italic> Karaman, 1928) in Bulgaria.</article-title><source>Scientific Researches of the Union of Scientists in Bulgaria-Plovdiv, Series B Natural Sciences and the Humanities</source><volume>8</volume>: <fpage>132</fpage>–<lpage>136</lpage>. [in Bulgarian]</mixed-citation></ref><ref id="B96"><mixed-citation xmlns:xlink="http://www.w3.org/1999/xlink" xlink:type="simple"><person-group><name name-style="western"><surname>Szabolcs</surname><given-names>IM</given-names></name><name name-style="western"><surname>Mizsei</surname><given-names>E</given-names></name></person-group> (<year>2017</year>) <article-title>First record of the eastern spadefoot toad (<italic><tp:taxon-name><tp:taxon-name-part taxon-name-part-type="genus">Pelobates</tp:taxon-name-part><tp:taxon-name-part taxon-name-part-type="species">syriacus</tp:taxon-name-part></tp:taxon-name></italic> Boettger, 1889) in Albania.</article-title><source>NorthWestern Journal of Zoology</source><volume>13</volume>: <fpage>175</fpage>–<lpage>176</lpage>.</mixed-citation></ref><ref id="B90"><mixed-citation xmlns:xlink="http://www.w3.org/1999/xlink" xlink:type="simple"><person-group><name name-style="western"><surname>Sofianidou</surname><given-names>T</given-names></name></person-group> (<year>2012</year>) <article-title><italic><tp:taxon-name><tp:taxon-name-part taxon-name-part-type="genus">Pelobates</tp:taxon-name-part><tp:taxon-name-part taxon-name-part-type="species">syriacus</tp:taxon-name-part></tp:taxon-name></italic> (Boetger, 1899)—Syrische Schaufelkröte.</article-title> In: <person-group><name name-style="western"><surname>Grossenbacher</surname><given-names>K</given-names></name></person-group> (<role>Ed.</role>) <issue-title>Handbuch der Reptilien und Amphibien Europas Bd 51 Froschlurche I.</issue-title><source>Aula, Wiebelsheim</source>, <fpage>563</fpage>–<lpage>620</lpage>.</mixed-citation></ref></ref-list></tp:taxon-treatment>
