# Supplementary material for: Call a spade a spade: taxonomy and distribution of Pelobates, with description of a new Balkan endemic
Source: Zookeys. 2019 Jul 2;859:131–58. doi: 10.3897/zookeys.859.33634 (PMC6616056; doi:10.3897/zookeys.859.33634)
Supplement: XML Treatment for Pelobates balcanicus chloeae [file zookeys.859.33634-treatment8.xml]

<!DOCTYPE tp:taxon-treatment
  PUBLIC "-//TaxonX//DTD Taxonomic Treatment Publishing DTD v0 20100105//EN" "tax-treatment-NSO.dtd">
<tp:taxon-treatment xmlns:tp="http://www.plazi.org/taxpub"><tp:treatment-meta><kwd-group><label>Taxon classification</label><kwd><named-content xmlns:xlink="http://www.w3.org/1999/xlink" content-type="kingdom">Animalia</named-content></kwd><kwd><named-content xmlns:xlink="http://www.w3.org/1999/xlink" content-type="order">Anura</named-content></kwd><kwd><named-content xmlns:xlink="http://www.w3.org/1999/xlink" content-type="family">Pelobatidae</named-content></kwd></kwd-group><mixed-citation publication-type="journal"><person-group><name><surname>Dufresnes</surname><given-names>Christophe</given-names></name><name><surname>Strachinis</surname><given-names>Ilias</given-names></name><name><surname>Tzoras</surname><given-names>Elias</given-names></name><name><surname>Litvinchuk</surname><given-names>Spartak N.</given-names></name><name><surname>Denoël</surname><given-names>Mathieu</given-names></name></person-group><article-title>Call a spade a spade: taxonomy and distribution of <italic><tp:taxon-name><tp:taxon-name-part taxon-name-part-type="genus" reg="Pelobates">Pelobates</tp:taxon-name-part></tp:taxon-name></italic>, with description of a new Balkan endemic</article-title><source>Zookeys</source><day>02</day><month>7</month><year>2019</year><volume>859</volume><fpage>131</fpage><lpage>158</lpage><pub-id pub-id-type="doi">10.3897/zookeys.859.33634</pub-id></mixed-citation></tp:treatment-meta><tp:nomenclature><tp:taxon-name>
            <tp:taxon-name-part taxon-name-part-type="genus" reg="Pelobates">Pelobates</tp:taxon-name-part>
            <tp:taxon-name-part taxon-name-part-type="species" reg="balcanicus">balcanicus</tp:taxon-name-part>
            <tp:taxon-name-part taxon-name-part-type="subspecies" reg="chloeae">chloeae</tp:taxon-name-part>
            <object-id xmlns:xlink="http://www.w3.org/1999/xlink" content-type="zoobank" xlink:type="simple">http://zoobank.org/A1C08645-8307-49EF-A2EB-7F09D7BCC89D</object-id>
          </tp:taxon-name><tp:taxon-status xmlns:xlink="http://www.w3.org/1999/xlink" xlink:type="simple">ssp. nov.</tp:taxon-status><!--PageBreak --></tp:nomenclature><tp:treatment-sec sec-type="type locality" id="SECID0EE4AI"><title>Type locality.</title><p>Strofylia meadows, near the village of Metochi, Peloponnese, Greece (<named-content xmlns:xlink="http://www.w3.org/1999/xlink" content-type="dwc:verbatimCoordinates" xlink:type="simple"><named-content content-type="geo-json" specific-use="{&#34;type&#34;:&#34;Point&#34;,&#34;coordinates&#34;:[21.385800,38.123900]}" id="NCID0EN4AI" xlink:type="simple">38.1239°N, 21.3858°E</named-content></named-content>, 1 m a.s.l.). Coastal sandy meadows with shallow ponds (Fig. <xref ref-type="fig" rid="F5">5</xref>).</p><fig id="F5" position="float" orientation="portrait"><label>Figure 5.</label><caption><p>Description of <italic><tp:taxon-name><tp:taxon-name-part taxon-name-part-type="genus" reg="Pelobates">Pelobates</tp:taxon-name-part><tp:taxon-name-part taxon-name-part-type="species" reg="balcanicus">balcanicus</tp:taxon-name-part><tp:taxon-name-part taxon-name-part-type="subspecies" reg="chloeae">chloeae</tp:taxon-name-part></tp:taxon-name></italic>. <bold>Top</bold> live photograph of the holotype, NHMC 80.2.15.10 (CD, taken on December 10<sup>th</sup> 2018); <bold>middle</bold> dorsal and lateral views of the type specimens (<bold>left</bold> NHMC 80.2.15.10; <bold>right</bold> NHMC 80.2.15.11) post-mortem (IS); <bold>bottom</bold> Strofylia meadows, the type locality in Peloponnese, Greece (ET).</p></caption><graphic xmlns:xlink="http://www.w3.org/1999/xlink" xlink:href="zookeys-859-131-g005.jpg" position="float" orientation="portrait" xlink:type="simple" id="oo_314405.jpg"/></fig></tp:treatment-sec><tp:treatment-sec sec-type="Holotype" id="SECID0E55AI"><title>Holotype.</title><p>NHMC 80.2.15.10, adult female captured on December 10<sup>th</sup> 2018 by CD, IS and ET at Strofylia meadows, Greece (<named-content xmlns:xlink="http://www.w3.org/1999/xlink" content-type="dwc:verbatimCoordinates" xlink:type="simple"><named-content content-type="geo-json" specific-use="{&#34;type&#34;:&#34;Point&#34;,&#34;coordinates&#34;:[21.385800,38.123900]}" id="NCID0EJ6AI" xlink:type="simple">38.1239°N, 21.3858°E</named-content></named-content>, 1 m a.s.l.); subsequently deposited at the Natural History Museum of Crete (NHMC); mitochondrial <italic>cyt-b</italic> haplotype BAL19 (<xref ref-type="bibr" rid="B31">Dufresnes et al. 2019b</xref>). Full measurements are available in Table <xref ref-type="table" rid="T2">2</xref> and photographs in Figure <xref ref-type="fig" rid="F5">5</xref>. Large specimen (SVL = 78.7 mm) with the head narrower than the body, ending by a rounded snout; nostrils closer to each other’s than from the eyes; forehead flat, as viewed from the side, with large interorbital; tympanum invisible; vomerine teeth present. Large, bulging eyes (7.2 mm of diameter) with vertical pupil and a dark-golden iris. Legs relatively short (92 mm), 1.2 times the size of the body. Five partially webbed toes; webbing formula: I 1-1+ II 1-2 III 1-2+ IV 3-1+ V; relative lengths from inner to outer toes: 4&gt;3&gt;5&gt;2&gt;1; large and long rounded (blade-shaped) metatarsal tubercle (“spade”), whitish; subarticular tubercles indistinct. Strong arms with four unwebbed fingers; palm tubercles visible, oval. Ventral and dorsal skins smooth, although the latter bears scattered warts. Coloration in life: ventrum glossy white, bluish near the limbs; dorsum light gray with prominent green-brown reticulated patches featuring orange dots, notably at the armpits; head darker, with a horizontal brown line running between the eyes. Changes of coloration in ethanol: dorsum less contrasted; fainted orange dots.</p><table-wrap id="T2" position="float" orientation="portrait"><label>Table 2.</label><caption><p>Morphometric measurements (mm) of <italic><tp:taxon-name><tp:taxon-name-part taxon-name-part-type="genus" reg="Pelobates">Pelobates</tp:taxon-name-part><tp:taxon-name-part taxon-name-part-type="species" reg="balcanicus">balcanicus</tp:taxon-name-part><tp:taxon-name-part taxon-name-part-type="subspecies" reg="chloeae">chloeae</tp:taxon-name-part></tp:taxon-name></italic> at the type locality (Strofylia meadows), based on 12 adults (both sexes combined), and detailed for the type specimens. SVL: snout-vent length; HW: head width; HL: head length; ED: eye diameter; EE: inter-eye distance; NN: inter-nostril distance; EN: eye-nostril distance; ML: metatarsal tubercle length; MH: metatarsal tubercle height; HLL: hind leg length; TTL: tibia + tarsus length.</p></caption><table id="TID0EMMBG" rules="all"><tbody><tr><td rowspan="1" colspan="1"/><td rowspan="1" colspan="1">
                    <bold>Strofylia population</bold>
                  </td><td rowspan="1" colspan="1">
                    <bold>Holotype NMHC 80.2.15.10</bold>
                  </td><td rowspan="1" colspan="1">
                    <bold>Paratype NMHC 80.2.15.11</bold>
                  </td></tr><tr><td rowspan="1" colspan="1">SVL</td><td rowspan="1" colspan="1">71.5 ± 3.4</td><td rowspan="1" colspan="1">78.7</td><td rowspan="1" colspan="1">74.1</td></tr><tr><td rowspan="1" colspan="1">HW</td><td rowspan="1" colspan="1">23.7 ± 1.1</td><td rowspan="1" colspan="1">26.6</td><td rowspan="1" colspan="1">25.5</td></tr><tr><td rowspan="1" colspan="1">HL</td><td rowspan="1" colspan="1">21.8 ± 0.9</td><td rowspan="1" colspan="1">23.4</td><td rowspan="1" colspan="1">23.1</td></tr><tr><td rowspan="1" colspan="1">ED</td><td rowspan="1" colspan="1">7.4 ± 0.24</td><td rowspan="1" colspan="1">7.2</td><td rowspan="1" colspan="1">7.1</td></tr><tr><td rowspan="1" colspan="1">EE</td><td rowspan="1" colspan="1">15.9 ± 0.7</td><td rowspan="1" colspan="1">16.7</td><td rowspan="1" colspan="1">17.3</td></tr><tr><td rowspan="1" colspan="1">NN</td><td rowspan="1" colspan="1">4.4 ± 0.2</td><td rowspan="1" colspan="1">4.6</td><td rowspan="1" colspan="1">4.2</td></tr><tr><td rowspan="1" colspan="1">EN</td><td rowspan="1" colspan="1">6.0 ± 0.3</td><td rowspan="1" colspan="1">6.7</td><td rowspan="1" colspan="1">6.0</td></tr><tr><td rowspan="1" colspan="1">ML</td><td rowspan="1" colspan="1">6.1 ± 0.4</td><td rowspan="1" colspan="1">7.1</td><td rowspan="1" colspan="1">6.5</td></tr><tr><td rowspan="1" colspan="1">MH</td><td rowspan="1" colspan="1">2.6 ± 0.1</td><td rowspan="1" colspan="1">2.6</td><td rowspan="1" colspan="1">2.8</td></tr><tr><td rowspan="1" colspan="1">HLL</td><td rowspan="1" colspan="1">83.7 ± 3.6</td><td rowspan="1" colspan="1">92</td><td rowspan="1" colspan="1">90</td></tr><tr><td rowspan="1" colspan="1">TTL</td><td rowspan="1" colspan="1">64.2 ± 3.1</td><td rowspan="1" colspan="1">72</td><td rowspan="1" colspan="1">69</td></tr></tbody></table></table-wrap><!--PageBreak --></tp:treatment-sec><tp:treatment-sec sec-type="Paratype" id="SECID0E5FBI"><title>Paratype.</title><p>NHMC 80.2.15.11, adult female captured on December 10<sup>th</sup> 2018 by CD, IS and ET at Strofylia meadows, Greece (<named-content xmlns:xlink="http://www.w3.org/1999/xlink" content-type="dwc:verbatimCoordinates" xlink:type="simple"><named-content content-type="geo-json" specific-use="{&#34;type&#34;:&#34;Point&#34;,&#34;coordinates&#34;:[21.385800,38.123900]}" id="NCID0EJGBI" xlink:type="simple">38.1239°N, 21.3858°E</named-content></named-content>, 1 m a.s.l.); subsequently deposited at the Natural History Museum of Crete (NHMC); mitochondrial <italic>cyt-b</italic> haplotype BAL20 (<xref ref-type="bibr" rid="B31">Dufresnes et al. 2019b</xref>). Full measurement and post-mortem pictures are provided in Table <xref ref-type="table" rid="T2">2</xref> and Figure <xref ref-type="fig" rid="F5">5</xref>, respectively.</p></tp:treatment-sec><tp:treatment-sec sec-type="diagnosis" id="SECID0E3GBI"><title>Diagnosis.</title><p>Supposedly similar morphologically to the nominal subspecies and reliably diagnosed only by molecular data. So far studied from the type locality only (Strofylia). Like the nominal subspecies, <italic><tp:taxon-name><tp:taxon-name-part taxon-name-part-type="genus" reg="Pelobates">Pelobates</tp:taxon-name-part><tp:taxon-name-part taxon-name-part-type="species" reg="balcanicus">balcanicus</tp:taxon-name-part><tp:taxon-name-part taxon-name-part-type="subspecies" reg="chloeae">chloeae</tp:taxon-name-part></tp:taxon-name></italic> is a large spadefoot with whitish metatarsal spades, a flat skull and incomplete webbing on the hind feet (Fig. <xref ref-type="fig" rid="F4">4</xref>). It also shares general characteristics of the genus, i.e. stocky built, smooth skin and vertical pupil; males bear oval protuberances on the arms, absent in females. The dorsum coloration is generally light gray, sometimes yellow, covered with dark green-brown reticulate patches and variable orange dots (Fig. <xref ref-type="fig" rid="F4">4</xref>). From our own observations, the color patterns seem to slightly differ from the nominal subspecies (Fig. <xref ref-type="fig" rid="F4">4</xref>). In <italic><tp:taxon-name><tp:taxon-name-part taxon-name-part-type="genus" reg="Pelobates">P.</tp:taxon-name-part><tp:taxon-name-part taxon-name-part-type="species" reg="balcanicus">b.</tp:taxon-name-part><tp:taxon-name-part taxon-name-part-type="subspecies" reg="chloeae">chloeae</tp:taxon-name-part></tp:taxon-name></italic>, the green patches are small and numerous (fewer but larger patches in the nominal subspecies); dots are usually orange (more reddish in the nominal subspecies) and located inside the green patches (randomly distributed in the nominal subspecies). The ventrum and limbs are glossy and slightly bluish (rather pale whitish in the nominal subspecies). Moreover the snout of <italic><tp:taxon-name><tp:taxon-name-part taxon-name-part-type="genus" reg="Pelobates">P.</tp:taxon-name-part><tp:taxon-name-part taxon-name-part-type="species" reg="balcanicus">b.</tp:taxon-name-part><tp:taxon-name-part taxon-name-part-type="subspecies" reg="chloeae">chloeae</tp:taxon-name-part></tp:taxon-name></italic> appears shorter and blunter than the nominal subspecies. These suspicions will need to be assessed by formal phenotypic analyses. At the type locality, the SVL of adults averaged 71.5 mm (range: 62–84; <italic>n</italic> = 12 individuals, both sexes combined). The mating call and the tadpole are yet to be described and diagnosed. The karyotype has not been documented. As shown in Table <xref ref-type="table" rid="T1">1</xref>, <italic><tp:taxon-name><tp:taxon-name-part taxon-name-part-type="genus" reg="Pelobates">P.</tp:taxon-name-part><tp:taxon-name-part taxon-name-part-type="species" reg="balcanicus">b.</tp:taxon-name-part><tp:taxon-name-part taxon-name-part-type="subspecies" reg="chloeae">chloeae</tp:taxon-name-part></tp:taxon-name></italic> differs from the nominal subspecies by 2.8% at mtDNA and 0.02% at nuclear DNA (<xref ref-type="bibr" rid="B31">Dufresnes et al. 2019b</xref>).</p><!--PageBreak --><!--PageBreak --></tp:treatment-sec><tp:treatment-sec sec-type="Taxonomic status" id="SECID0EWJBI"><title>Taxonomic status.</title><p>Following <xref ref-type="bibr" rid="B31">Dufresnes et al. (2019b)</xref>, we raise the population(s) from the Peloponnese as a distinct <italic><tp:taxon-name><tp:taxon-name-part taxon-name-part-type="genus" reg="Pelobates">P.</tp:taxon-name-part><tp:taxon-name-part taxon-name-part-type="species" reg="balcanicus">balcanicus</tp:taxon-name-part></tp:taxon-name></italic> subspecies based on nuclear and mitochondrial phylogenetic data, but refrain a specific status from current data, due to the relatively young evolutionary divergence (~2 My) and potential introgression with the nominal subspecies.</p></tp:treatment-sec><tp:treatment-sec sec-type="etymology" id="SECID0ELKBI"><title>Etymology.</title><p>No name is available for spadefoots from the Peloponnese or Greece in general. We hence attribute it a new nomen, <italic><tp:taxon-name><tp:taxon-name-part taxon-name-part-type="genus" reg="Pelobates">Pelobates</tp:taxon-name-part><tp:taxon-name-part taxon-name-part-type="species" reg="balcanicus">balcanicus</tp:taxon-name-part><tp:taxon-name-part taxon-name-part-type="subspecies" reg="chloeae">chloeae</tp:taxon-name-part></tp:taxon-name></italic>, as a reference to the young daughter of CD, Chloé, who played a decisive role in guiding his research towards European biogeography and herpetology. Moreover, “Chloé” is an ancient Greek name (“Χλόη”) designating the young green grass spurring from the ground in spring, reminiscent of spadefoots unearthing themselves to breed in mass. The name is also associated with Dimitra (Δήμητρα), the Ancient Greek goddess of agriculture who protected traditional farmlands in which so many amphibians used to thrive.</p></tp:treatment-sec><tp:treatment-sec sec-type="distribution" id="SECID0EALBI"><title>Distribution.</title><p>From current knowledge, this subspecies is endemic to the Peloponnese in southern Greece (<xref ref-type="bibr" rid="B31">Dufresnes et al. 2019b</xref>) (Fig. <xref ref-type="fig" rid="F1">1</xref>); it was so far genetically confirmed from its type locality only. Historically (1980s), there were records of spadefoots all over the Peloponnese, except in the three southern peninsulas (<xref ref-type="bibr" rid="B12">Böhme 1975</xref>; <xref ref-type="bibr" rid="B37">Eiselt 1988</xref>; <xref ref-type="bibr" rid="B90">Sofianidou 2012</xref>). Nowadays, the two known <italic><tp:taxon-name><tp:taxon-name-part taxon-name-part-type="genus" reg="Pelobates">Pelobates</tp:taxon-name-part></tp:taxon-name></italic> localities are restricted to the central (Tripoli) and north-western (Strofylia) areas. Consequently, it is likely that there are only few populations left for this subspecies. It is not excluded that its range extends to Central Greece, where potential populations have not been examined; one sample from Kallithea Elassonos (Thessaly, Greece) bore trace of introgression by <italic><tp:taxon-name><tp:taxon-name-part taxon-name-part-type="genus" reg="Pelobates">P.</tp:taxon-name-part><tp:taxon-name-part taxon-name-part-type="species" reg="balcanicus">b.</tp:taxon-name-part><tp:taxon-name-part taxon-name-part-type="subspecies" reg="chloeae">chloeae</tp:taxon-name-part></tp:taxon-name></italic>, suggesting past or present contact (<xref ref-type="bibr" rid="B31">Dufresnes et al. 2019b</xref>).</p></tp:treatment-sec><tp:treatment-sec sec-type="ecology" id="SECID0EUMBI"><title>Ecology.</title><p>Never studied as such, but this subspecies most likely shares a similar ecology as the nominal subspecies (<italic><tp:taxon-name><tp:taxon-name-part taxon-name-part-type="genus" reg="Pelobates">P.</tp:taxon-name-part><tp:taxon-name-part taxon-name-part-type="species" reg="balcanicus">b.</tp:taxon-name-part><tp:taxon-name-part taxon-name-part-type="subspecies" reg="balcanicus">balcanicus</tp:taxon-name-part></tp:taxon-name></italic>). Inhabits open, flat, lowland areas with soft sandy soil near shallow ponds or ditches with aquatic vegetation for breeding, as described for <italic><tp:taxon-name><tp:taxon-name-part taxon-name-part-type="genus" reg="Pelobates">P.</tp:taxon-name-part><tp:taxon-name-part taxon-name-part-type="species" reg="balcanicus">balcanicus</tp:taxon-name-part></tp:taxon-name></italic> (<xref ref-type="bibr" rid="B28">Dufresnes 2019</xref>). Mostly nocturnal and semi-fossorial: comes out of the ground for foraging and breeding during / right after heavy rains. Hence it can be observed in high numbers during winter-spring showers; ET counted &gt;70 individuals (mostly juveniles) in 15 min of search in late-October 2018 at the type locality; usually active around 13–20 °C, but also as low as 7 °C (ET pers. obs.).</p></tp:treatment-sec><tp:treatment-sec sec-type="Diversity" id="SECID0EYNBI"><title>Diversity.</title><p>Our <italic><tp:taxon-name><tp:taxon-name-part taxon-name-part-type="genus" reg="Pelobates">P.</tp:taxon-name-part><tp:taxon-name-part taxon-name-part-type="species" reg="balcanicus">b.</tp:taxon-name-part><tp:taxon-name-part taxon-name-part-type="subspecies" reg="chloeae">chloeae</tp:taxon-name-part></tp:taxon-name></italic> samples featured the lowest nuclear genetic diversity recorded across the entire ranges of <italic><tp:taxon-name><tp:taxon-name-part taxon-name-part-type="genus" reg="Pelobates">P.</tp:taxon-name-part><tp:taxon-name-part taxon-name-part-type="species" reg="balcanicus">balcanicus</tp:taxon-name-part></tp:taxon-name></italic> and <italic><tp:taxon-name><tp:taxon-name-part taxon-name-part-type="genus" reg="Pelobates">P.</tp:taxon-name-part><tp:taxon-name-part taxon-name-part-type="species" reg="syriacus">syriacus</tp:taxon-name-part></tp:taxon-name></italic> (<xref ref-type="bibr" rid="B31">Dufresnes et al. 2019b</xref>). This implies that the Strofylia population and perhaps the subspecies as a whole have been heavily bottlenecked. Two mtDNA haplotypes co-occur (<xref ref-type="bibr" rid="B31">Dufresnes et al. 2019b</xref>). Genetic studies are urgently needed to assess the range and diversity of this regional endemic.</p><p><bold>Conservation Status</bold> – <xref ref-type="bibr" rid="B43">Ioannidis and Mebert (2011)</xref> mentioned road casualties at the type locality of this taxon, one of few extant populations. Although not evaluated yet, this taxon is clearly threatened according to IUCN criteria; given the narrow extent of occurrence (EOO), it should be listed as Critically Endangered (CR).</p><!--PageBreak --><sec sec-type="Identification key" id="SECID0EUPBI"><title>Identification key</title><p>Based on our updated overview of the taxonomy and distribution of <italic><tp:taxon-name><tp:taxon-name-part taxon-name-part-type="genus" reg="Pelobates">Pelobates</tp:taxon-name-part></tp:taxon-name></italic>, we hereby provide a key to summarize the main discriminating features within this group. Because several taxa are cryptic and lack diagnostic phenotypic differences, geographic origin remains an essential information.</p><table-wrap content-type="key" position="anchor" orientation="portrait"><table id="TID0EZ1BG" rules="all"><tbody><tr><td rowspan="1" colspan="1">1</td><td rowspan="1" colspan="1">Black spades on the hind legs</td><td rowspan="1" colspan="1">
                      <bold>2</bold>
                    </td></tr><tr><td rowspan="1" colspan="1">–</td><td rowspan="1" colspan="1">Spades of light coloration</td><td rowspan="1" colspan="1">
                      <bold>3</bold>
                    </td></tr><tr><td rowspan="1" colspan="1">2</td><td rowspan="1" colspan="1">Large body (6–9 cm) without orange dots, spades entirely black; Spain, Portugal and southern France</td><td rowspan="1" colspan="1">
                      <bold><italic><tp:taxon-name>
                            <tp:taxon-name-part taxon-name-part-type="genus" reg="Pelobates">P.</tp:taxon-name-part>
                            <tp:taxon-name-part taxon-name-part-type="species" reg="cultripes">cultripes</tp:taxon-name-part>
                          </tp:taxon-name></italic></bold>
                    </td></tr><tr><td rowspan="1" colspan="1">–</td><td rowspan="1" colspan="1">Small body (&lt;6 cm) with orange dots, spades bordered with black; Morocco</td><td rowspan="1" colspan="1">
                      <bold><italic><tp:taxon-name>
                            <tp:taxon-name-part taxon-name-part-type="genus" reg="Pelobates">P.</tp:taxon-name-part>
                            <tp:taxon-name-part taxon-name-part-type="species" reg="varaldii">varaldii</tp:taxon-name-part>
                          </tp:taxon-name></italic></bold>
                    </td></tr><tr><td rowspan="1" colspan="1">3</td><td rowspan="1" colspan="1">Domed skull, developed webbing, and small body (&lt;6 cm)</td><td rowspan="1" colspan="1">
                      <bold>4</bold>
                    </td></tr><tr><td rowspan="1" colspan="1">–</td><td rowspan="1" colspan="1">Flat skull, partial webbing, and large body (6–8 cm)</td><td rowspan="1" colspan="1">
                      <bold>5</bold>
                    </td></tr><tr><td rowspan="1" colspan="1">4</td><td rowspan="1" colspan="1">Dorsum stripes rare; Central and northwestern Europe, west of a Crimea–Moscow imaginary line</td><td rowspan="1" colspan="1">
                      <bold><italic><tp:taxon-name>
                            <tp:taxon-name-part taxon-name-part-type="genus" reg="Pelobates">P.</tp:taxon-name-part>
                            <tp:taxon-name-part taxon-name-part-type="species" reg="fuscus">fuscus</tp:taxon-name-part>
                          </tp:taxon-name></italic></bold>
                    </td></tr><tr><td rowspan="1" colspan="1">–</td><td rowspan="1" colspan="1">Three dorsum stripes often present; Eastern Europe and Central Asia, east of a Crimea–Moscow imaginary line</td><td rowspan="1" colspan="1">
                      <bold><italic><tp:taxon-name>
                            <tp:taxon-name-part taxon-name-part-type="genus" reg="Pelobates">P.</tp:taxon-name-part>
                            <tp:taxon-name-part taxon-name-part-type="species" reg="vespertinus">vespertinus</tp:taxon-name-part>
                          </tp:taxon-name></italic></bold>
                    </td></tr><tr><td rowspan="1" colspan="1">5</td><td rowspan="1" colspan="1">Levantine region (Israel, Lebanon, and Syria)</td><td rowspan="1" colspan="1">
                      <bold><italic><tp:taxon-name>
                            <tp:taxon-name-part taxon-name-part-type="genus" reg="Pelobates">P.</tp:taxon-name-part>
                            <tp:taxon-name-part taxon-name-part-type="species" reg="syriacus">syriacus</tp:taxon-name-part>
                            <tp:taxon-name-part taxon-name-part-type="subspecies" reg="syriacus">syriacus</tp:taxon-name-part>
                          </tp:taxon-name></italic></bold>
                    </td></tr><tr><td rowspan="1" colspan="1">–</td><td rowspan="1" colspan="1">Caucasus and Caspian Sea shores, Anatolia, and European Turkey</td><td rowspan="1" colspan="1">
                      <bold><italic><tp:taxon-name>
                            <tp:taxon-name-part taxon-name-part-type="genus" reg="Pelobates">P.</tp:taxon-name-part>
                            <tp:taxon-name-part taxon-name-part-type="species" reg="syriacus">syriacus</tp:taxon-name-part>
                            <tp:taxon-name-part taxon-name-part-type="subspecies" reg="boettgeri">boettgeri</tp:taxon-name-part>
                          </tp:taxon-name></italic></bold>
                    </td></tr><tr><td rowspan="1" colspan="1">–</td><td rowspan="1" colspan="1">Balkan Peninsula, except Peloponnese</td><td rowspan="1" colspan="1">
                      <bold><italic><tp:taxon-name>
                            <tp:taxon-name-part taxon-name-part-type="genus" reg="Pelobates">P.</tp:taxon-name-part>
                            <tp:taxon-name-part taxon-name-part-type="species" reg="balcanicus">balcanicus</tp:taxon-name-part>
                            <tp:taxon-name-part taxon-name-part-type="subspecies" reg="balcanicus">balcanicus</tp:taxon-name-part>
                          </tp:taxon-name></italic></bold>
                    </td></tr><tr><td rowspan="1" colspan="1">–</td><td rowspan="1" colspan="1">Peloponnese</td><td rowspan="1" colspan="1">
                      <bold><italic><tp:taxon-name>
                            <tp:taxon-name-part taxon-name-part-type="genus" reg="Pelobates">P.</tp:taxon-name-part>
                            <tp:taxon-name-part taxon-name-part-type="species" reg="balcanicus">balcanicus</tp:taxon-name-part>
                            <tp:taxon-name-part taxon-name-part-type="subspecies" reg="chloeae">chloeae</tp:taxon-name-part>
                          </tp:taxon-name></italic></bold>
                    </td></tr></tbody></table></table-wrap></sec></tp:treatment-sec><tp:treatment-sec><!--Section generated to contain objects referenced in tp:taxon-treatment.--><fig id="F4" position="float" orientation="portrait"><label>Figure 4.</label><caption><p>Color variation in <italic><tp:taxon-name><tp:taxon-name-part taxon-name-part-type="genus" reg="Pelobates">Pelobates</tp:taxon-name-part><tp:taxon-name-part taxon-name-part-type="species" reg="syriacus">syriacus</tp:taxon-name-part></tp:taxon-name></italic> and <italic><tp:taxon-name><tp:taxon-name-part taxon-name-part-type="genus" reg="Pelobates">P.</tp:taxon-name-part><tp:taxon-name-part taxon-name-part-type="species" reg="balcanicus">balcanicus</tp:taxon-name-part></tp:taxon-name></italic>. Photo credits and origins as follows <bold>a, b</bold> G Hamoivitch (Israël) <bold>c</bold> R Winkler (Israël) <bold>d</bold> G Martinez (Israël) <bold>e</bold> IS (Limnos, Greece) <bold>f</bold> SNL (European Turkey) <bold>g</bold> IS (Limnos, Greece) <bold>h</bold> A Nöllert (Dagestan, Russia) <bold>i</bold> MD (Danube Delta, Romania) <bold>j</bold> IS (Thrace, Greece) <bold>k</bold> IS (Macedonia, Greece) <bold>l</bold> IS (Evia, Greece) <bold>m–o</bold> IS (Peloponnese, Greece) <bold>p</bold> CD (Peloponnese, Greece).</p></caption><graphic xmlns:xlink="http://www.w3.org/1999/xlink" xlink:href="zookeys-859-131-g004.jpg" position="float" orientation="portrait" xlink:type="simple" id="oo_314404.jpg"/></fig><table-wrap id="T1" position="float" orientation="portrait"><label>Table 1.</label><caption><p>Pairwise % of genetic differences between <italic><tp:taxon-name><tp:taxon-name-part taxon-name-part-type="genus" reg="Pelobates">Pelobates</tp:taxon-name-part></tp:taxon-name></italic> taxa (from the data of <xref ref-type="bibr" rid="B31">Dufresnes et al. 2019b</xref>). The estimates below diagonal correspond to mitochondrial DNA (<italic>cyt-b</italic> + 16S, 1.2 kb); the estimates above diagonal correspond to nuclear DNA (63.5 kb of RAD tags).</p></caption><table id="TID0E4OAE" rules="all"><tbody><tr><td rowspan="1" colspan="1"/><td rowspan="1" colspan="1">
                    <bold><italic><tp:taxon-name>
                          <tp:taxon-name-part taxon-name-part-type="genus" reg="Pelobates">P.</tp:taxon-name-part>
                          <tp:taxon-name-part taxon-name-part-type="species" reg="cultripes">cultripes</tp:taxon-name-part>
                        </tp:taxon-name></italic></bold>
                  </td><td rowspan="1" colspan="1">
                    <bold><italic><tp:taxon-name>
                          <tp:taxon-name-part taxon-name-part-type="genus" reg="Pelobates">P.</tp:taxon-name-part>
                          <tp:taxon-name-part taxon-name-part-type="species" reg="varaldii">varaldii</tp:taxon-name-part>
                        </tp:taxon-name></italic></bold>
                  </td><td rowspan="1" colspan="1">
                    <bold><italic><tp:taxon-name>
                          <tp:taxon-name-part taxon-name-part-type="genus" reg="Pelobates">P.</tp:taxon-name-part>
                          <tp:taxon-name-part taxon-name-part-type="species" reg="fuscus">fuscus</tp:taxon-name-part>
                        </tp:taxon-name></italic></bold>
                  </td><td rowspan="1" colspan="1">
                    <bold><italic><tp:taxon-name>
                          <tp:taxon-name-part taxon-name-part-type="genus" reg="Pelobates">P.</tp:taxon-name-part>
                          <tp:taxon-name-part taxon-name-part-type="species" reg="vespertinus">vespertinus</tp:taxon-name-part>
                        </tp:taxon-name></italic></bold>
                  </td><td rowspan="1" colspan="1">
                    <bold><italic><tp:taxon-name>
                          <tp:taxon-name-part taxon-name-part-type="genus" reg="Pelobates">P.</tp:taxon-name-part>
                          <tp:taxon-name-part taxon-name-part-type="species" reg="syriacus">s.</tp:taxon-name-part>
                          <tp:taxon-name-part taxon-name-part-type="subspecies" reg="syriacus">syriacus</tp:taxon-name-part>
                        </tp:taxon-name></italic></bold>
                  </td><td rowspan="1" colspan="1">
                    <bold><italic><tp:taxon-name>
                          <tp:taxon-name-part taxon-name-part-type="genus" reg="Pelobates">P.</tp:taxon-name-part>
                          <tp:taxon-name-part taxon-name-part-type="species" reg="syriacus">s.</tp:taxon-name-part>
                          <tp:taxon-name-part taxon-name-part-type="subspecies" reg="boettgeri">boettgeri</tp:taxon-name-part>
                        </tp:taxon-name></italic></bold>
                  </td><td rowspan="1" colspan="1">
                    <bold><italic><tp:taxon-name>
                          <tp:taxon-name-part taxon-name-part-type="genus" reg="Pelobates">P.</tp:taxon-name-part>
                          <tp:taxon-name-part taxon-name-part-type="species" reg="balcanicus">b.</tp:taxon-name-part>
                          <tp:taxon-name-part taxon-name-part-type="subspecies" reg="balcanicus">balcanicus</tp:taxon-name-part>
                        </tp:taxon-name></italic></bold>
                  </td><td rowspan="1" colspan="1">
                    <bold><italic><tp:taxon-name>
                          <tp:taxon-name-part taxon-name-part-type="genus" reg="Pelobates">P.</tp:taxon-name-part>
                          <tp:taxon-name-part taxon-name-part-type="species" reg="balcanicus">b.</tp:taxon-name-part>
                          <tp:taxon-name-part taxon-name-part-type="subspecies" reg="chloeae">chloeae</tp:taxon-name-part>
                        </tp:taxon-name></italic></bold>
                  </td></tr><tr><td rowspan="1" colspan="1">
                    <bold><italic><tp:taxon-name>
                          <tp:taxon-name-part taxon-name-part-type="genus" reg="Pelobates">P.</tp:taxon-name-part>
                          <tp:taxon-name-part taxon-name-part-type="species" reg="cultripes">cultripes</tp:taxon-name-part>
                        </tp:taxon-name></italic></bold>
                  </td><td rowspan="1" colspan="1">–</td><td rowspan="1" colspan="1">0.40</td><td rowspan="1" colspan="1">0.66</td><td rowspan="1" colspan="1">0.75</td><td rowspan="1" colspan="1">0.72</td><td rowspan="1" colspan="1">0.70</td><td rowspan="1" colspan="1">0.74</td><td rowspan="1" colspan="1">0.73</td></tr><tr><td rowspan="1" colspan="1">
                    <bold><italic><tp:taxon-name>
                          <tp:taxon-name-part taxon-name-part-type="genus" reg="Pelobates">P.</tp:taxon-name-part>
                          <tp:taxon-name-part taxon-name-part-type="species" reg="varaldii">varaldii</tp:taxon-name-part>
                        </tp:taxon-name></italic></bold>
                  </td><td rowspan="1" colspan="1">6.0</td><td rowspan="1" colspan="1">–</td><td rowspan="1" colspan="1">0.83</td><td rowspan="1" colspan="1">0.92</td><td rowspan="1" colspan="1">0.89</td><td rowspan="1" colspan="1">0.88</td><td rowspan="1" colspan="1">0.92</td><td rowspan="1" colspan="1">0.90</td></tr><tr><td rowspan="1" colspan="1">
                    <bold><italic><tp:taxon-name>
                          <tp:taxon-name-part taxon-name-part-type="genus" reg="Pelobates">P.</tp:taxon-name-part>
                          <tp:taxon-name-part taxon-name-part-type="species" reg="fuscus">fuscus</tp:taxon-name-part>
                        </tp:taxon-name></italic></bold>
                  </td><td rowspan="1" colspan="1">10.1</td><td rowspan="1" colspan="1">10.0</td><td rowspan="1" colspan="1">–</td><td rowspan="1" colspan="1">0.13</td><td rowspan="1" colspan="1">0.63</td><td rowspan="1" colspan="1">0.62</td><td rowspan="1" colspan="1">0.65</td><td rowspan="1" colspan="1">0.64</td></tr><tr><td rowspan="1" colspan="1">
                    <bold><italic><tp:taxon-name>
                          <tp:taxon-name-part taxon-name-part-type="genus" reg="Pelobates">P.</tp:taxon-name-part>
                          <tp:taxon-name-part taxon-name-part-type="species" reg="vespertinus">vespertinus</tp:taxon-name-part>
                        </tp:taxon-name></italic></bold>
                  </td><td rowspan="1" colspan="1">9.7</td><td rowspan="1" colspan="1">9.6</td><td rowspan="1" colspan="1">2.5</td><td rowspan="1" colspan="1">–</td><td rowspan="1" colspan="1">0.71</td><td rowspan="1" colspan="1">0.70</td><td rowspan="1" colspan="1">0.74</td><td rowspan="1" colspan="1">0.73</td></tr><tr><td rowspan="1" colspan="1">
                    <bold><italic><tp:taxon-name>
                          <tp:taxon-name-part taxon-name-part-type="genus" reg="Pelobates">P.</tp:taxon-name-part>
                          <tp:taxon-name-part taxon-name-part-type="species" reg="syriacus">s.</tp:taxon-name-part>
                          <tp:taxon-name-part taxon-name-part-type="subspecies" reg="syriacus">syriacus</tp:taxon-name-part>
                        </tp:taxon-name></italic></bold>
                  </td><td rowspan="1" colspan="1">9.1</td><td rowspan="1" colspan="1">8.6</td><td rowspan="1" colspan="1">9.1</td><td rowspan="1" colspan="1">8.9</td><td rowspan="1" colspan="1">–</td><td rowspan="1" colspan="1">0.01</td><td rowspan="1" colspan="1">0.32</td><td rowspan="1" colspan="1">0.30</td></tr><tr><td rowspan="1" colspan="1">
                    <bold><italic><tp:taxon-name>
                          <tp:taxon-name-part taxon-name-part-type="genus" reg="Pelobates">P.</tp:taxon-name-part>
                          <tp:taxon-name-part taxon-name-part-type="species" reg="syriacus">s.</tp:taxon-name-part>
                          <tp:taxon-name-part taxon-name-part-type="subspecies" reg="boettgeri">boettgeri</tp:taxon-name-part>
                        </tp:taxon-name></italic></bold>
                  </td><td rowspan="1" colspan="1">9.2</td><td rowspan="1" colspan="1">8.9</td><td rowspan="1" colspan="1">9.2</td><td rowspan="1" colspan="1">9.0</td><td rowspan="1" colspan="1">1.7</td><td rowspan="1" colspan="1">–</td><td rowspan="1" colspan="1">0.31</td><td rowspan="1" colspan="1">0.29</td></tr><tr><td rowspan="1" colspan="1">
                    <bold><italic><tp:taxon-name>
                          <tp:taxon-name-part taxon-name-part-type="genus" reg="Pelobates">P.</tp:taxon-name-part>
                          <tp:taxon-name-part taxon-name-part-type="species" reg="balcanicus">b.</tp:taxon-name-part>
                          <tp:taxon-name-part taxon-name-part-type="subspecies" reg="balcanicus">balcanicus</tp:taxon-name-part>
                        </tp:taxon-name></italic></bold>
                  </td><td rowspan="1" colspan="1">9.2</td><td rowspan="1" colspan="1">8.6</td><td rowspan="1" colspan="1">8.5</td><td rowspan="1" colspan="1">8.5</td><td rowspan="1" colspan="1">7.2</td><td rowspan="1" colspan="1">7.0</td><td rowspan="1" colspan="1">–</td><td rowspan="1" colspan="1">0.02</td></tr><tr><td rowspan="1" colspan="1">
                    <bold><italic><tp:taxon-name>
                          <tp:taxon-name-part taxon-name-part-type="genus" reg="Pelobates">P.</tp:taxon-name-part>
                          <tp:taxon-name-part taxon-name-part-type="species" reg="balcanicus">b.</tp:taxon-name-part>
                          <tp:taxon-name-part taxon-name-part-type="subspecies" reg="chloeae">chloeae</tp:taxon-name-part>
                        </tp:taxon-name></italic></bold>
                  </td><td rowspan="1" colspan="1">9.2</td><td rowspan="1" colspan="1">8.2</td><td rowspan="1" colspan="1">8.5</td><td rowspan="1" colspan="1">8.6</td><td rowspan="1" colspan="1">7.7</td><td rowspan="1" colspan="1">7.7</td><td rowspan="1" colspan="1">2.8</td><td rowspan="1" colspan="1">–</td></tr></tbody></table></table-wrap><fig id="F1" position="float" orientation="portrait"><label>Figure 1.</label><caption><p>Phylogeny and distribution of <italic><tp:taxon-name><tp:taxon-name-part taxon-name-part-type="genus" reg="Pelobates">Pelobates</tp:taxon-name-part></tp:taxon-name></italic> taxa. The tree is adapted from the phylogenomic analysis of <xref ref-type="bibr" rid="B31">Dufresnes et al. (2019b)</xref>, and the map was built from known records updated with genetic data (see accounts). Note that the distribution of <italic><tp:taxon-name><tp:taxon-name-part taxon-name-part-type="genus" reg="Pelobates">P.</tp:taxon-name-part><tp:taxon-name-part taxon-name-part-type="species" reg="vespertinus">vespertinus</tp:taxon-name-part></tp:taxon-name></italic> extends further east to Kazakhstan and Siberia. Photo credits: CD (<italic><tp:taxon-name><tp:taxon-name-part taxon-name-part-type="genus" reg="Pelobates">P.</tp:taxon-name-part><tp:taxon-name-part taxon-name-part-type="species" reg="cultripes">cultripes</tp:taxon-name-part></tp:taxon-name></italic>, <italic><tp:taxon-name><tp:taxon-name-part taxon-name-part-type="genus" reg="Pelobates">P.</tp:taxon-name-part><tp:taxon-name-part taxon-name-part-type="species" reg="balcanicus">b.</tp:taxon-name-part><tp:taxon-name-part taxon-name-part-type="subspecies" reg="chloeae">chloeae</tp:taxon-name-part></tp:taxon-name></italic>), SNL (<italic><tp:taxon-name><tp:taxon-name-part taxon-name-part-type="genus" reg="Pelobates">P.</tp:taxon-name-part><tp:taxon-name-part taxon-name-part-type="species" reg="syriacus">s.</tp:taxon-name-part><tp:taxon-name-part taxon-name-part-type="subspecies" reg="boettgeri">boettgeri</tp:taxon-name-part></tp:taxon-name></italic>), IS (<italic><tp:taxon-name><tp:taxon-name-part taxon-name-part-type="genus" reg="Pelobates">P.</tp:taxon-name-part><tp:taxon-name-part taxon-name-part-type="species" reg="balcanicus">b.</tp:taxon-name-part><tp:taxon-name-part taxon-name-part-type="subspecies" reg="balcanicus">balcanicus</tp:taxon-name-part></tp:taxon-name></italic>), A Sanchez Vialas (<italic><tp:taxon-name><tp:taxon-name-part taxon-name-part-type="genus" reg="Pelobates">P.</tp:taxon-name-part><tp:taxon-name-part taxon-name-part-type="species" reg="varaldii">varaldii</tp:taxon-name-part></tp:taxon-name></italic>), A Nöllert (<italic><tp:taxon-name><tp:taxon-name-part taxon-name-part-type="genus" reg="Pelobates">P.</tp:taxon-name-part><tp:taxon-name-part taxon-name-part-type="species" reg="fuscus">fuscus</tp:taxon-name-part></tp:taxon-name></italic>), N Suriadna (<italic><tp:taxon-name><tp:taxon-name-part taxon-name-part-type="genus" reg="Pelobates">P.</tp:taxon-name-part><tp:taxon-name-part taxon-name-part-type="species" reg="vespertinus">vespertinus</tp:taxon-name-part></tp:taxon-name></italic>).</p></caption><graphic xmlns:xlink="http://www.w3.org/1999/xlink" xlink:href="zookeys-859-131-g001.jpg" position="float" orientation="portrait" xlink:type="simple" id="oo_314401.jpg"/></fig></tp:treatment-sec><ref-list><ref id="B31"><mixed-citation xmlns:xlink="http://www.w3.org/1999/xlink" xlink:type="simple"><person-group><name name-style="western"><surname>Dufresnes</surname><given-names>C</given-names></name><name name-style="western"><surname>Strachinis</surname><given-names>I</given-names></name><name name-style="western"><surname>Suriadna</surname><given-names>N</given-names></name><name name-style="western"><surname>Mykytynets</surname><given-names>G</given-names></name><name name-style="western"><surname>Cogălniceanu</surname><given-names>D</given-names></name><name name-style="western"><surname>Székely</surname><given-names>P</given-names></name><name name-style="western"><surname>Vukov</surname><given-names>T</given-names></name><name name-style="western"><surname>Arntzen</surname><given-names>JW</given-names></name><name name-style="western"><surname>Wielstra</surname><given-names>B</given-names></name><name name-style="western"><surname>Lymberakis</surname><given-names>P</given-names></name><name name-style="western"><surname>Geffen</surname><given-names>E</given-names></name><name name-style="western"><surname>Gafny</surname><given-names>S</given-names></name><name name-style="western"><surname>Kumlutas</surname><given-names>Y</given-names></name><name name-style="western"><surname>Ilgaz</surname><given-names>C</given-names></name><name name-style="western"><surname>Candan</surname><given-names>K</given-names></name><name name-style="western"><surname>Mizsei</surname><given-names>E</given-names></name><name name-style="western"><surname>Szabolcs</surname><given-names>M</given-names></name><name name-style="western"><surname>Kolenda</surname><given-names>K</given-names></name><name name-style="western"><surname>Smirnov</surname><given-names>N</given-names></name><name name-style="western"><surname>Geniez</surname><given-names>P</given-names></name><name name-style="western"><surname>Lukanov</surname><given-names>S</given-names></name><name name-style="western"><surname>Crochet</surname><given-names>P-A</given-names></name><name name-style="western"><surname>Dubey</surname><given-names>S</given-names></name><name name-style="western"><surname>Perrin</surname><given-names>N</given-names></name><name name-style="western"><surname>Litvinchuk</surname><given-names>S</given-names></name><name name-style="western"><surname>Denoël</surname><given-names>M</given-names></name></person-group> (<year>2019b</year>) Phylogeography of a cryptic speciation continuum in Eurasian spadefoot toads (<italic><tp:taxon-name><tp:taxon-name-part taxon-name-part-type="genus">Pelobates</tp:taxon-name-part></tp:taxon-name></italic>). Molecular Ecology. <ext-link xlink:type="simple" ext-link-type="doi" xlink:href="10.1111/mec.15133">https://doi.org/10.1111/mec.15133</ext-link></mixed-citation></ref><ref id="B12"><mixed-citation xmlns:xlink="http://www.w3.org/1999/xlink" xlink:type="simple"><person-group><name name-style="western"><surname>Böhme</surname><given-names>W</given-names></name></person-group> (<year>1975</year>) <article-title>Zur Vorkommen von <italic><tp:taxon-name><tp:taxon-name-part taxon-name-part-type="genus">Pelobates</tp:taxon-name-part><tp:taxon-name-part taxon-name-part-type="species">syriacus</tp:taxon-name-part></tp:taxon-name></italic> in Griechenland.</article-title><source>Senckenbergiana Biologica</source><volume>56</volume>: <fpage>199</fpage>–<lpage>202</lpage>.</mixed-citation></ref><ref id="B37"><mixed-citation xmlns:xlink="http://www.w3.org/1999/xlink" xlink:type="simple"><person-group><name name-style="western"><surname>Eiselt</surname><given-names>J</given-names></name></person-group> (<year>1988</year>) <article-title>Krötenfrösche (<italic><tp:taxon-name><tp:taxon-name-part taxon-name-part-type="genus">Pelobates</tp:taxon-name-part></tp:taxon-name></italic> gen., <tp:taxon-name><tp:taxon-name-part taxon-name-part-type="class">Amphibia</tp:taxon-name-part></tp:taxon-name> Salienta) in Türkisch-Thrakien und Griechenland.</article-title><source>Annalen des Naturhistorischen Museums in Wien</source><volume>90</volume>: <fpage>51</fpage>–<lpage>59</lpage>.</mixed-citation></ref><ref id="B90"><mixed-citation xmlns:xlink="http://www.w3.org/1999/xlink" xlink:type="simple"><person-group><name name-style="western"><surname>Sofianidou</surname><given-names>T</given-names></name></person-group> (<year>2012</year>) <article-title><italic><tp:taxon-name><tp:taxon-name-part taxon-name-part-type="genus">Pelobates</tp:taxon-name-part><tp:taxon-name-part taxon-name-part-type="species">syriacus</tp:taxon-name-part></tp:taxon-name></italic> (Boetger, 1899)—Syrische Schaufelkröte.</article-title> In: <person-group><name name-style="western"><surname>Grossenbacher</surname><given-names>K</given-names></name></person-group> (<role>Ed.</role>) <issue-title>Handbuch der Reptilien und Amphibien Europas Bd 51 Froschlurche I.</issue-title><source>Aula, Wiebelsheim</source>, <fpage>563</fpage>–<lpage>620</lpage>.</mixed-citation></ref><ref id="B28"><mixed-citation xmlns:xlink="http://www.w3.org/1999/xlink" xlink:type="simple"><person-group><name name-style="western"><surname>Dufresnes</surname><given-names>C</given-names></name></person-group> (<year>2019</year>) <source>Amphibians of Europe, North Africa and the Middle East.</source><publisher-name>Bloomsbury</publisher-name>, <publisher-loc>London</publisher-loc>, <size units="page">224 pp</size>.</mixed-citation></ref><ref id="B43"><mixed-citation xmlns:xlink="http://www.w3.org/1999/xlink" xlink:type="simple"><person-group><name name-style="western"><surname>Ioannidis</surname><given-names>Y</given-names></name><name name-style="western"><surname>Mebert</surname><given-names>KJM</given-names></name></person-group> (<year>2011</year>) <article-title>Habitat preferences of <italic><tp:taxon-name><tp:taxon-name-part taxon-name-part-type="genus">Natrix</tp:taxon-name-part><tp:taxon-name-part taxon-name-part-type="species">tessellata</tp:taxon-name-part></tp:taxon-name></italic> at Strofylia, northwestern Peloponnese, and comparison to syntopic <italic><tp:taxon-name><tp:taxon-name-part taxon-name-part-type="genus">N.</tp:taxon-name-part><tp:taxon-name-part taxon-name-part-type="species">natrix</tp:taxon-name-part></tp:taxon-name></italic>.</article-title><source>Mertensiella</source><volume>18</volume>: <fpage>302</fpage>–<lpage>310</lpage>.</mixed-citation></ref></ref-list></tp:taxon-treatment>
